# Supplementary material for: Tracking nickel uptake pathways in hyperaccumulator plants using a 61Ni-enriched stable isotope tracer in soil
Source: Anal Bioanal Chem. 2026 May 2;418(14):4481–95. doi: 10.1007/s00216-026-06539-6 (PMC13375821; doi:10.1007/s00216-026-06539-6)
Supplement: Supplementary file 2 — Supplementary file2 (XLSX 292 KB) [file 216_2026_6539_MOESM2_ESM.xlsx]

## Sheet: Nutrient solution - final (2)
			GERMINATION SOLUTION						SOLL	IST
	Company	CAS-No	Stock	Chemical	Molecular weight	c (germination solution)	c (stock)	V (stock)	m chemical (stock)	m chemical (stock)
					[g mol-1]		[M]	[L]	[g]	[g]
R2	Roth	10035-04-8	A	CaCl2 2H2O	147.02	0.6 mM	0.6	0.2	17.6424
			B	H3BO3	61.83	2 μM	0.002	1	0.12366
			NUTRIENT SOLUTION						SOLL	IST
	Company	CAS-No		Chemical	Molecular weight	c (nutrient solution)	c (stock)	V (stock)	m chemical (stock)	m chemical (stock)
					[g mol-1]		[M]	[L]	[g]	[g]
			B	H 3BO3	61.83	10μM	0.002	1	0.12366
R2	Merck alt	7778-77-0	C	KH 2PO4	136.09	0.125 mM	0.05	0.2	1.3609
R1d/R2		13477-34-4	D	Ca(NO3) 24H 2O	236.15	2mM	2	0.5	236.15
R2	Roth	10034-99-8	E	MgSO4 7H 2O	246.47	1mM	1	0.5	123.235
			F	CuSO4.5H2O	249.71	0.20 μM	0.0002	0.2	0.0099884
				MnCl2 4H 2O	197.91	2 μM	0.002	0.2	0.079164
R2	Roth	7446-20-0		ZnSO4 7H 2O	287.54	1.00 μM	0.001	0.2	0.057508
				Na2MoO4 2H 2O	241.95	0.05 μM	5e-05	0.2	0.0024195
			G	NaFe(III)EDTA	367.05	100 μM	0.1	0.2	7.341
	Roth	7757-79-1	H	KNO3	101.11	2mM	1	1	101.11
			C	KH 2PO4	136.09	1.25 μM	0.05	0.2	1.3609
			SOIL CONTACT SOLUTION						SOLL	IST
	Company	CAS-No		Chemical	Molecular weight	c (soil contact solution)	c (stock)	V (stock)	m chemical (stock)	m chemical (stock)
					[g mol-1]		[M]	[L]	[g]	[g]
			D	Ca(NO3) 24H 2O	236.15	2mM	2	0.5	236.15
			E	MgSO4 7H 2O	246.47	1 mM	1	0.5	123.235
			H	KNO3	101.11	2mM	1	1	101.11

## Sheet: A_rhizotest
Table A1. Selected characteristics of the experimental soils S1 and S6. Source: Risse, S.B.L., Puschenreiter, M. & Tognacchini, A. Rhizosphere processes by the nickel hyperaccumulator Odontarrhena chalcidica suggest Ni mobilization. Plant Soil 495, 43–56 (2024). https://doi.org/10.1007/s11104-023-06161-w.								Table A2. Water contents of the air-dried soils			Table A3. Overview of rhizotest treatments with applied amendments and dry biomasses of the harvested plants. n.a.: not applicable.
			S1		S6
Extraction	Parameter	Unit	mean	SD (n = 3)	mean	SD (n = 3)		Material	Water content		Pot ID	Soil	Amendment	Planted (Yes -Y/No - N)	Replicate #	Dry plant biomass / g	DGT #	Start deployment	End deployment	Deployment time / h	Deployment time / s	cDGT (Ni) / µg L-1
Pseudo-total	Fe	g kg-1	56.3	4.7	69.1	1.8		Soil S1	0.0291262		S1_SP_1_1	S1	Natural serpentinite	Y	1	0.44	1	08:53:00	09:17:00	24.4	87840	44.6063
	Mn	g kg-1	1.08	0.3	1.33	0.4		Soil S6	0.0424326		S1_SP_1_2	S1	Natural serpentinite	Y	2	0.568	2	08:55:00	09:18:00	24.3833	87780	29.9452
	Ni	mg kg-1	552	52	1465	58					S1_SP_1_3	S1	Natural serpentinite	Y	3	0.201	3	08:56:00	09:19:00	24.3833	87780	31.4736
	Cu	mg kg-1	13.1	1.5	21.7	2.4					S1_SP_1_4	S1	Natural serpentinite	Y	4	0.129	4	08:58:00	09:20:00	24.3667	87720	38.94
	Zn	mg kg-1	62.7	1.5	59.4	1.4					S1_SP_1_5	S1	Natural serpentinite	Y	5	0.313	5	09:00:00	09:21:00	24.35	87660	31.5001
	P	mg kg-1	235	14	297	20					S1_SP_0_1	S1	Natural serpentinite	N	1	n.a.	6	09:04:00	09:23:00	24.3167	87540	36.2275
DTPA	Ni	mg kg-1	41.6	0.5	158	7					S1_SP_0_2	S1	Natural serpentinite	N	2	n.a.	7	09:07:00	09:24:00	24.2833	87420	43.9931
	Fe	mg kg-1	317	2	212	8					S1_SP_0_3	S1	Natural serpentinite	N	3	n.a.	8	09:09:00	09:25:00	24.2667	87360	38.7534
	Cu	mg kg-1	0.87	0.1	2.1	0.1					S1_SP_0_4	S1	Natural serpentinite	N	4	n.a.	9	09:11:00	09:27:00	24.2667	87360	32.4512
	Zn	mg kg-1	4	0.2	2.2	0.3					S1_SP_0_5	S1	Natural serpentinite	N	5	n.a.	10	09:13:00	09:28:00	24.25	87300	40.3046
	Mn	mg kg-1	46.8	0.1	22.3	0.8					S6_SP_1_1	S6	Natural serpentinite	Y	1	0.418	11	09:18:00	09:30:00	24.2	87120	59.207
Olsen-P	P	mg kg-1	2.9	0.1	6.5	0.9					S6_SP_1_2	S6	Natural serpentinite	Y	2	0.139	12	09:16:00	09:31:00	24.25	87300	36.0287
n.a.	pH	n.a.	5.93	0.03	6.48	0.08					S6_SP_1_3	S6	Natural serpentinite	Y	3	0.392	13	09:20:00	09:32:00	24.2	87120	51.3591
											S6_SP_1_4	S6	Natural serpentinite	Y	4	0.435	14	09:23:00	09:33:00	24.1667	87000	30.4759
											S6_SP_1_5	S6	Natural serpentinite	Y	5	0.769	15	09:26:00	09:35:00	24.15	86940	54.9437
											S6_SP_0_1	S6	Natural serpentinite	N	1	n.a.	16	09:29:00	09:36:00	24.1167	86820	51.1388
											S6_SP_0_2	S6	Natural serpentinite	N	2	n.a.	17	09:34:00	09:37:00	24.05	86580	59.1771
											S6_SP_0_3	S6	Natural serpentinite	N	3	n.a.	18	09:36:00	09:38:00	24.0333	86520	69.8251
											S6_SP_0_4	S6	Natural serpentinite	N	4	n.a.	19	09:40:00	09:40:00	24	86400	56.5751
											S6_SP_0_5	S6	Natural serpentinite	N	5	n.a.	20	09:42:00	09:42:00	24	86400	46.0991
											S1_SC_1_1	S1	Synthetic saponite (non-spiked)	Y	1	0.154	21	09:47:00	09:53:00	24.1	86760	14.2042
											S1_SC_1_2	S1	Synthetic saponite (non-spiked)	Y	2	0.351	22	09:51:00	09:55:00	24.0667	86640	8.79319
											S1_SC_1_3	S1	Synthetic saponite (non-spiked)	Y	3	0.169	23	09:54:00	09:56:00	24.0333	86520	10.4534
											S1_SC_1_4	S1	Synthetic saponite (non-spiked)	Y	4	0.385	24	09:57:00	09:57:00	24	86400	9.56416
											S1_SC_1_5	S1	Synthetic saponite (non-spiked)	Y	5	0.19	25	10:00:00	10:04:00	24.0667	86640	11.8979
											S1_SC_0_1	S1	Synthetic saponite (non-spiked)	N	1	n.a.	26	10:02:00	10:05:00	24.05	86580	7.9926
											S1_SC_0_2	S1	Synthetic saponite (non-spiked)	N	2	n.a.	27	10:23:00	10:30:00	24.1167	86820	6.82186
											S1_SC_0_3	S1	Synthetic saponite (non-spiked)	N	3	n.a.	28	10:26:00	10:30:00	24.0667	86640	5.99784
											S1_SC_0_4	S1	Synthetic saponite (non-spiked)	N	4	n.a.	29	10:29:00	10:31:00	24.0333	86520	14.4212
											S1_SC_0_5	S1	Synthetic saponite (non-spiked)	N	5	n.a.	30	10:32:00	10:32:00	24	86400	10.0057
											S6_SC_1_1	S6	Synthetic saponite (non-spiked)	Y	1	0.217	31	09:07:00	09:59:00	24.8667	89520	9.30623
											S6_SC_1_2	S6	Synthetic saponite (non-spiked)	Y	2	0.204	32	09:11:00	10:00:00	24.8167	89340	65.609
											S6_SC_1_3	S6	Synthetic saponite (non-spiked)	Y	3	0.335	33	09:13:00	10:01:00	24.8	89280	35.7542
											S6_SC_1_4	S6	Synthetic saponite (non-spiked)	Y	4	0.373	34	09:16:00	10:02:00	24.7667	89160	30.544
											S6_SC_1_5	S6	Synthetic saponite (non-spiked)	Y	5	0.145	35	09:18:00	10:03:00	24.75	89100	37.3535
											S6_SC_0_1	S6	Synthetic saponite (non-spiked)	N	1	n.a.	36	09:21:00	10:06:00	24.75	89100	28.258
											S6_SC_0_2	S6	Synthetic saponite (non-spiked)	N	2	n.a.	37	09:24:00	10:07:00	24.7167	88980	48.2114
											S6_SC_0_3	S6	Synthetic saponite (non-spiked)	N	3	n.a.	38	09:28:00	10:08:00	24.6667	88800	66.2153
											S6_SC_0_4	S6	Synthetic saponite (non-spiked)	N	4	n.a.	39	09:30:00	10:09:00	24.65	88740	23.362
											S6_SC_0_5	S6	Synthetic saponite (non-spiked)	N	5	n.a.	40	09:33:00	10:10:00	24.6167	88620	90.1759
											S1_61NiSC_1_1	S1	Synthetic saponite (61Ni-spiked)	Y	1	0.271	41	09:39:00	10:11:00	24.5333	88320	19.3765
											S1_61NiSC_1_2	S1	Synthetic saponite (61Ni-spiked)	Y	2	0.222	42	09:41:00	10:11:00	24.5	88200	15.1264
											S1_61NiSC_1_3	S1	Synthetic saponite (61Ni-spiked)	Y	3	0.203	43	09:43:00	10:12:00	24.4833	88140	10.9328
											S1_61NiSC_1_4	S1	Synthetic saponite (61Ni-spiked)	Y	4	0.143	44	09:46:00	10:13:00	24.45	88020	14.4031
											S1_61NiSC_1_5	S1	Synthetic saponite (61Ni-spiked)	Y	5	0.178	45	09:48:00	10:14:00	24.4333	87960	30.0501
											S1_61NiSC_0_1	S1	Synthetic saponite (61Ni-spiked)	N	1	n.a.	46	09:52:00	10:15:00	24.3833	87780	7.61518
											S1_61NiSC_0_2	S1	Synthetic saponite (61Ni-spiked)	N	2	n.a.	47	09:54:00	10:16:00	24.3667	87720	13.6796
											S1_61NiSC_0_3	S1	Synthetic saponite (61Ni-spiked)	N	3	n.a.	48	09:56:00	10:17:00	24.35	87660	11.6344
											S1_61NiSC_0_4	S1	Synthetic saponite (61Ni-spiked)	N	4	n.a.	49	09:58:00	10:18:00	24.3333	87600	10.2689
											S1_61NiSC_0_5	S1	Synthetic saponite (61Ni-spiked)	N	5	n.a.	50	10:00:00	10:23:00	24.3833	87780	8.18247
											S6_61NiSC_1_1	S6	Synthetic saponite (61Ni-spiked)	Y	1	0.36	51	10:05:00	10:24:00	24.3167	87540	28.7606
											S6_61NiSC_1_2	S6	Synthetic saponite (61Ni-spiked)	Y	2	0.117	52	10:06:00	10:25:00	24.3167	87540	25.4921
											S6_61NiSC_1_3	S6	Synthetic saponite (61Ni-spiked)	Y	3	0.437	53	10:08:00	10:26:00	24.3	87480	26.6725
											S6_61NiSC_1_4	S6	Synthetic saponite (61Ni-spiked)	Y	4	0.221	54	10:12:00	10:27:00	24.25	87300	33.9235
											S6_61NiSC_1_5	S6	Synthetic saponite (61Ni-spiked)	Y	5	0.272	55	10:16:00	10:28:00	24.2	87120	35.2415
											S6_61NiSC_0_1	S6	Synthetic saponite (61Ni-spiked)	N	1	n.a.	56	10:19:00	10:28:00	24.15	86940	21.8066
											S6_61NiSC_0_2	S6	Synthetic saponite (61Ni-spiked)	N	2	n.a.	57	10:24:00	10:32:00	24.1333	86880	23.3719
											S6_61NiSC_0_3	S6	Synthetic saponite (61Ni-spiked)	N	3	n.a.	58	10:27:00	10:33:00	24.1	86760	27.4151
											S6_61NiSC_0_4	S6	Synthetic saponite (61Ni-spiked)	N	4	n.a.	59	10:29:00	10:34:00	24.0833	86700	20.3135
											S6_61NiSC_0_5	S6	Synthetic saponite (61Ni-spiked)	N	5	n.a.	60	10:31:00	10:35:00	24.0667	86640	20.9703
											Startpoint_1	n.a.	n.a.	n.a.	1	0.048	n.a.
											Startpoint_2	n.a.	n.a.	n.a.	2	0.067	n.a.
											Startpoint_3	n.a.	n.a.	n.a.	3	0.035	n.a.
											Startpoint_4	n.a.	n.a.	n.a.	4	0.025	n.a.
											Startpoint_5	n.a.	n.a.	n.a.	5	0.175	n.a.
											Startpoint_6	n.a.	n.a.	n.a.	6	0.02	n.a.
											Startpoint_7	n.a.	n.a.	n.a.	7	0.032	n.a.
											Startpoint_8	n.a.	n.a.	n.a.	8	0.073	n.a.
											Startpoint_9	n.a.	n.a.	n.a.	9	0.02	n.a.
											Startpoint_10	n.a.	n.a.	n.a.	10	0.074	n.a.

## Sheet: B_MEA
Table B1. Results from multielement analysis (MEA). S: signal intensity exceeded detector analogue range. n.a.: not analysed. *The sample 20241121_S6_SP_1_5 was split into two portions for digestions because of its higher biomass. For subsequent evaluation and figures, the mean of the results is used.
Sample-ID	Sample type	61Ni-spike (Yes - Y/No - N)	Li / ng/g	Be / ng/g	Na / ng/g	Mg / ng/g	Al / ng/g	P / ng/g	K / ng/g	Ca / ng/g	Mn / ng/g	Fe / ng/g	Co / ng/g	Ni / ng/g	Cu / ng/g	Zn / ng/g	Cd / ng/g	Pb / ng/g
20241121_S1_SP_1_1	Plant digest	N	< xD	< xD	< xD	3300000	< xD	1840000	7900000	7000000	< xD	< xQ	1610	41000	< xQ	40800	28	< xQ
20241121_S1_SP_1_2	Plant digest	N	< xD	< xD	67000	3100000	< xD	2000000	11600000	7700000	< xQ	92000	3110	59000	1320	50800	54	522
20241121_S1_SP_1_3	Plant digest	N	< xD	< xD	< xD	4900000	< xD	3100000	14200000	8200000	< xD	< xQ	3600	152000	< xQ	< xQ	48	< xQ
20241121_S1_SP_1_4	Plant digest	N	< xD	< xD	< xQ	5500000	< xD	4400000	20200000	14400000	< xD	< xQ	6540	218000	< xQ	< xQ	95	< xQ
20241121_S1_SP_1_5	Plant digest	N	< xD	< xD	236000	3770000	< xD	3000000	11400000	8900000	< xD	84000	1490	46000	< xQ	44000	37	< xQ
20241121_S6_SP_1_1	Plant digest	N	< xQ	< xD	235000	3800000	< xD	2290000	9900000	7600000	< xD	57000	2980	63000	< xQ	72000	40	< xQ
20241121_S6_SP_1_2	Plant digest	N	410	< xD	< xD	5300000	< xD	3700000	16900000	15000000	< xD	< xQ	6290	227000	< xQ	148000	69	< xQ
20241121_S6_SP_1_3	Plant digest	N	< xD	< xD	203000	4100000	< xD	2100000	9300000	7200000	< xD	< xQ	4210	76000	< xQ	39300	80	680
20241121_S6_SP_1_4	Plant digest	N	< xD	< xD	< xD	3000000	< xD	2200000	8600000	7200000	< xD	< xQ	2630	78000	< xQ	< xQ	< xQ	< xD
20241121_S6_SP_1_5_a*	Plant digest	N	< xQ	< xD	141000	4000000	< xQ	2400000	10200000	6700000	< xD	53000	3150	50000	800	36100	28	< xQ
20241121_S6_SP_1_5_b*	Plant digest	N	< xD	< xD	< xQ	3200000	< xD	1870000	8600000	6800000	< xD	< xQ	3340	43000	< xQ	< xQ	24	< xQ
20241121_S1_SC_1_1	Plant digest	N	323	< xD	2320000	3100000	< xD	3450000	12000000	10000000	< xD	100000	473	49000	1690	55100	61	< xQ
20241121_S1_SC_1_2	Plant digest	N	520	< xD	1340000	2400000	< xD	1800000	10400000	7200000	< xD	63000	435	11300	1160	32600	38	< xQ
20241121_S1_SC_1_3	Plant digest	N	740	< xD	1910000	3900000	< xD	3600000	16400000	14800000	< xD	123000	1260	29000	1910	69000	53	< xQ
20241122_S1_SC_1_4	Plant digest	N	88	< xD	1200000	2100000	< xD	1900000	8400000	5900000	< xD	52000	192	18800	810	27500	16	< xQ
20241122_S1_SC_1_5	Plant digest	N	590	< xD	1210000	4200000	< xD	2800000	14200000	8300000	< xD	141000	1960	58000	1250	62600	44	< xQ
20241122_S6_SC_1_1	Plant digest	N	630	< xD	4400000	4600000	< xD	2800000	12800000	9100000	< xD	102000	1450	37000	1110	60800	27	< xD
20241122_S6_SC_1_2	Plant digest	N	2420	< xD	3200000	2600000	< xD	2300000	10900000	8300000	< xD	88000	909	40000	1540	53700	22	< xD
20241122_S6_SC_1_3	Plant digest	N	1880	< xQ	1350000	3510000	< xD	3400000	12600000	7700000	< xQ	108000	1637	50000	1280	64900	39	< xQ
20241122_S6_SC_1_4	Plant digest	N	271	< xD	1980000	3300000	< xD	2300000	13200000	7300000	< xD	61000	860	27000	1130	35900	27	< xQ
20241122_S6_SC_1_5	Plant digest	N	940	< xD	3100000	4200000	< xD	4000000	21500000	11500000	< xD	260000	4590	92000	3120	115000	157	1700
20241122_Startpoint_0_1	Plant digest	N	< xD	< xD	18700	6500000	< xD	8700000	45000000	42000000	36900	106000	< xD	23000	6600	200000	108	386
20241122_Startpoint_0_2	Plant digest	N	< xQ	< xD	20000	6000000	< xD	7900000	36000000	32800000	53000	108000	< xQ	41800	5370	225000	55	152
20241122_Startpoint_0_3	Plant digest	N	< xD	< xD	< xD	7800000	< xD	6700000	31000000	52000000	216000	314000	< xQ	119000	15700	660000	62	< xQ
20241122_Startpoint_0_4	Plant digest	N	< xD	< xD	< xD	9200000	< xD	8900000	50000000	45900000	50000	< xQ	< xQ	133000	10200	283000	41	163
20241122_Startpoint_0_5	Plant digest	N	< xQ	< xD	20600	6400000	< xD	3500000	15700000	17200000	34200	46000	< xQ	19700	1610	91000	24.3	23
20241122_Startpoint_0_6	Plant digest	N	< xD	< xD	< xQ	7500000	< xQ	7400000	27100000	51000000	75000	182000	< xQ	81000	11800	649000	150	331
20241122_Startpoint_0_7	Plant digest	N	< xD	< xD	< xD	6800000	< xD	7700000	36000000	43000000	48000	< xQ	< xQ	25700	8100	291000	43	< xD
20241126_Startpoint_0_8	Plant digest	N	< xD	< xD	68000	5400000	< xD	5600000	23600000	21300000	< xQ	73000	< xQ	14200	2170	91000	91	< xQ
20241126_Startpoint_0_9	Plant digest	N	< xD	< xD	< xD	9900000	< xD	7100000	42000000	36600000	< xD	< xQ	< xQ	83000	5530	320000	29	< xD
20241126_Startpoint_0_10	Plant digest	N	< xD	< xD	51000	3200000	< xD	2700000	14600000	10800000	19600	46000	< xQ	22500	3760	115000	66	270
20241126_S1_61NiSC_1_1	Plant digest	Y	< xD	< xD	720000	3700000	< xQ	2800000	16700000	10500000	< xD	135000	930	19400	1930	74200	90	1050
20241126_S1_61NiSC_1_2	Plant digest	Y	< xQ	< xD	5300000	17700000	31000	16000000	65000000	41000000	< xQ	367000	2450	63000	5490	156000	232	2230
20241126_S1_61NiSC_1_3	Plant digest	Y	< xD	< xD	362000	2000000	< xD	2490000	15600000	8300000	< xD	80000	620	18500	1560	58000	31.4	< xQ
20241126_S1_61NiSC_1_4	Plant digest	Y	< xD	< xD	1890000	3100000	29000	4000000	20000000	12300000	< xD	187000	1400	35000	3090	90000	74	1560
20241126_S1_61NiSC_1_5	Plant digest	Y	< xD	< xD	2200000	3000000	< xQ	3100000	17000000	8300000	< xD	260000	3120	40000	1470	50000	97	2280
20241126_S6_61NiSC_1_1	Plant digest	Y	< xQ	< xD	2470000	2400000	< xQ	2050000	9300000	8100000	< xD	55000	1180	24000	1670	38900	27	< xQ
20241126_S6_61NiSC_1_2	Plant digest	Y	< xQ	< xD	3500000	2700000	< xD	3900000	16700000	13300000	< xD	167000	2080	73000	3410	138000	52	< xQ
20241126_S6_61NiSC_1_3	Plant digest	Y	< xQ	< xD	460000	2600000	< xD	2400000	13300000	6800000	< xD	41000	730	22000	1020	26500	31.9	< xQ
20241126_S6_61NiSC_1_4	Plant digest	Y	< xQ	< xD	3000000	3600000	< xD	2700000	12100000	11400000	< xD	87000	1060	30400	2110	81000	51.7	< xQ
20241126_S6_61NiSC_1_5	Plant digest	Y	< xD	< xD	680000	2200000	< xD	2000000	9400000	7000000	< xD	59000	770	21400	1120	30600	24.6	< xD
20241021 _1 _S1_SP_1_1	DGT-eluate	N	n.a.	n.a.	< xD	13500	39	n.a.	n.a.	2400	550	600	28.6	125	< xD	< xQ	< xD	< xQ
20241021 _2 _S1_SP_1_2	DGT-eluate	N	n.a.	n.a.	< xD	9900	22	n.a.	n.a.	1750	216	470	11.9	84	< xD	< xQ	< xQ	0.7
20241021 _3 _S1_SP_1_3	DGT-eluate	N	n.a.	n.a.	< xD	11300	32.9	n.a.	n.a.	1420	371	550	20	88	< xD	< xD	< xD	0.69
20241021 _4 _S1_SP_1_4	DGT-eluate	N	n.a.	n.a.	< xD	12800	65	n.a.	n.a.	1690	680	628	34.4	109	< xD	< xQ	< xQ	0.75
20241021 _5 _S1_SP_1_5	DGT-eluate	N	n.a.	n.a.	< xD	11700	22	n.a.	n.a.	1680	306	476	14.3	88	< xD	< xD	< xD	< xQ
20241021 _6 _S1_SP_0_1	DGT-eluate	N	n.a.	n.a.	< xD	15000	27	n.a.	n.a.	1800	14.1	547	1.56	101	< xD	< xD	< xD	0.99
20241021 _7 _S1_SP_0_2	DGT-eluate	N	n.a.	n.a.	< xD	11200	97	n.a.	n.a.	1390	20.7	670	2.2	122	< xD	< xD	< xQ	0.73
20241021 _8 _S1_SP_0_3	DGT-eluate	N	n.a.	n.a.	< xD	11800	15	n.a.	n.a.	1310	8	450	1.95	108	< xD	< xD	< xQ	< xQ
20241021 _9 _S1_SP_0_4	DGT-eluate	N	n.a.	n.a.	< xD	12400	39	n.a.	n.a.	1440	154	550	7.4	90	< xD	< xD	< xD	< xQ
20241021 _10 _S1_SP_0_5	DGT-eluate	N	n.a.	n.a.	< xD	13100	47	n.a.	n.a.	1580	125	580	6.8	112	< xD	< xD	< xD	< xQ
20241021 _11 _S6_SP_1_1	DGT-eluate	N	n.a.	n.a.	< xD	11800	46	n.a.	n.a.	1370	17.4	610	4.2	164	< xD	< xD	< xD	0.68
20241021 _12 _S6_SP_1_2	DGT-eluate	N	n.a.	n.a.	< xD	11000	22	n.a.	n.a.	1130	11.9	561	1.77	100	< xD	< xD	< xD	< xQ
20241021 _13 _S6_SP_1_3	DGT-eluate	N	n.a.	n.a.	< xD	12700	47	n.a.	n.a.	1530	25.4	620	3.2	142	< xD	< xD	< xD	< xQ
20241021 _14 _S6_SP_1_4	DGT-eluate	N	n.a.	n.a.	< xD	13300	16.8	n.a.	n.a.	1700	31	540	1.7	84	< xD	< xD	< xD	< xD
20241021 _15 _S6_SP_1_5	DGT-eluate	N	n.a.	n.a.	< xD	12900	24.5	n.a.	n.a.	1520	750	563	45	152	< xD	< xD	< xD	0.7
20241021 _16 _S6_SP_0_1	DGT-eluate	N	n.a.	n.a.	< xD	12900	35	n.a.	n.a.	2060	14.3	550	1.6	141	< xD	< xQ	< xD	< xQ
20241021 _17 _S6_SP_0_2	DGT-eluate	N	n.a.	n.a.	< xD	13100	53	n.a.	n.a.	1340	21.9	600	2.1	163	< xD	< xD	< xD	< xQ
20241021 _18 _S6_SP_0_3	DGT-eluate	N	n.a.	n.a.	< xD	13900	93	n.a.	n.a.	1420	38	690	3.8	192	< xD	< xD	< xQ	< xQ
20241021 _19 _S6_SP_0_4	DGT-eluate	N	n.a.	n.a.	< xD	13200	62	n.a.	n.a.	1560	22.5	550	3.4	156	< xD	< xD	< xQ	< xQ
20241021 _20 _S6_SP_0_5	DGT-eluate	N	n.a.	n.a.	< xD	16300	40	n.a.	n.a.	1790	14.2	550	1.64	127	< xD	< xD	< xD	< xQ
20241021 _21 _S1_SC_1_1	DGT-eluate	N	n.a.	n.a.	< xD	8700	63	n.a.	n.a.	850	28.3	650	5.7	39	< xD	13.7	< xQ	1.1
20241021 _22 _S1_SC_1_2	DGT-eluate	N	n.a.	n.a.	< xD	8600	181	n.a.	n.a.	760	42	690	3.2	24.2	< xD	< xQ	< xD	< xQ
20241021 _23 _S1_SC_1_3	DGT-eluate	N	n.a.	n.a.	< xD	8100	54	n.a.	n.a.	760	115	590	11.1	28.8	< xD	< xD	< xD	< xQ
20241021 _24 _S1_SC_1_4	DGT-eluate	N	n.a.	n.a.	< xD	7600	71	n.a.	n.a.	730	57	550	5.9	26.3	< xD	< xQ	< xD	0.67
20241021 _25 _S1_SC_1_5	DGT-eluate	N	n.a.	n.a.	< xD	7800	149	n.a.	n.a.	550	43	710	6	33	< xD	< xQ	< xD	0.88
20241021 _26 _S1_SC_0_1	DGT-eluate	N	n.a.	n.a.	< xD	6700	14.9	n.a.	n.a.	562	13.8	500	1.51	22	< xD	< xD	< xD	< xD
20241021 _27 _S1_SC_0_2	DGT-eluate	N	n.a.	n.a.	< xD	7000	136	n.a.	n.a.	570	20.7	608	1.86	18.9	< xD	< xD	< xD	< xQ
20241021 _28 _S1_SC_0_3	DGT-eluate	N	n.a.	n.a.	< xD	7000	166	n.a.	n.a.	479	8.9	640	0.54	16.5	< xD	< xD	< xD	< xQ
20241021 _29 _S1_SC_0_4	DGT-eluate	N	n.a.	n.a.	< xD	5700	21.6	n.a.	n.a.	520	49	440	13.8	40	< xD	< xQ	< xD	1.14
20241021 _30 _S1_SC_0_5	DGT-eluate	N	n.a.	n.a.	< xD	5800	52	n.a.	n.a.	490	11.1	490	2.2	28	< xD	< xD	< xD	0.66
20241021 _31 _S6_SC_1_1	DGT-eluate	N	n.a.	n.a.	< xD	6500	3.2	n.a.	n.a.	450	1.82	430	0.84	27	< xD	< xD	< xD	< xQ
20241021 _32 _S6_SC_1_2	DGT-eluate	N	n.a.	n.a.	< xD	8000	450	n.a.	n.a.	560	83	1060	14.3	187	< xD	22	< xQ	1.89
20241021 _33 _S6_SC_1_3	DGT-eluate	N	n.a.	n.a.	< xD	9500	17	n.a.	n.a.	790	17.3	590	9.6	102	< xD	< xQ	< xQ	1.43
20241021 _34 _S6_SC_1_4	DGT-eluate	N	n.a.	n.a.	< xD	10500	22	n.a.	n.a.	780	184	540	25	87	< xD	< xQ	< xD	< xQ
20241021 _35 _S6_SC_1_5	DGT-eluate	N	n.a.	n.a.	< xD	10100	40	n.a.	n.a.	790	34	620	10.5	106	< xD	9.6	< xQ	1.27
20241021 _36 _S6_SC_0_1	DGT-eluate	N	n.a.	n.a.	< xD	10200	14.6	n.a.	n.a.	790	75	570	13.2	80	< xD	< xD	< xD	< xQ
20241021 _37 _S6_SC_0_2	DGT-eluate	N	n.a.	n.a.	< xD	10400	23	n.a.	n.a.	790	12.2	630	10.2	137	< xD	8.6	< xQ	1.32
20241021 _38 _S6_SC_0_3	DGT-eluate	N	n.a.	n.a.	< xD	10100	66	n.a.	n.a.	900	74	710	23.2	187	< xD	14.7	0.26	3.6
20241021 _39 _S6_SC_0_4	DGT-eluate	N	n.a.	n.a.	< xD	9100	30	n.a.	n.a.	680	6.1	460	2.21	66	< xD	< xQ	< xD	< xQ
20241021 _40 _S6_SC_0_5	DGT-eluate	N	n.a.	n.a.	< xD	10600	37	n.a.	n.a.	870	28.4	850	23.3	254	< xQ	20.3	0.39	4.4
20241021 _41 _S1_61NiSC_1_1	DGT-eluate	Y	n.a.	n.a.	< xD	8700	38	n.a.	n.a.	840	21	630	7.7	54	< xD	18.2	< xQ	1.86
20241021 _42 _S1_61NiSC_1_2	DGT-eluate	Y	n.a.	n.a.	< xD	7200	28	n.a.	n.a.	680	4.4	580	2.44	42	< xD	10	< xQ	1.19
20241021 _43 _S1_61NiSC_1_3	DGT-eluate	Y	n.a.	n.a.	< xD	8600	40	n.a.	n.a.	850	66	590	7.1	30.7	< xD	< xQ	< xD	0.72
20241021 _44 _S1_61NiSC_1_4	DGT-eluate	Y	n.a.	n.a.	< xD	7700	230	n.a.	n.a.	790	70	730	10.3	40	< xD	10	< xD	1.31
20241021 _45 _S1_61NiSC_1_5	DGT-eluate	Y	n.a.	n.a.	< xD	7500	53	n.a.	n.a.	970	340	830	63	84	< xD	17.5	< xQ	3.27
20241021 _46 _S1_61NiSC_0_1	DGT-eluate	Y	n.a.	n.a.	< xD	6700	24.7	n.a.	n.a.	570	5.7	483	0.94	21	< xD	< xD	< xD	< xQ
20241021 _47 _S1_61NiSC_0_2	DGT-eluate	Y	n.a.	n.a.	< xD	6800	28	n.a.	n.a.	670	52	610	9.4	38	< xD	< xQ	< xD	1.01
20241021 _48 _S1_61NiSC_0_3	DGT-eluate	Y	n.a.	n.a.	< xD	8700	33	n.a.	n.a.	780	19	560	3.07	32.5	< xD	< xQ	< xD	0.8
20241021 _49 _S1_61NiSC_0_4	DGT-eluate	Y	n.a.	n.a.	< xD	6400	20	n.a.	n.a.	650	58	409	5.1	29	< xD	< xD	< xD	< xQ
20241021 _50 _S1_61NiSC_0_5	DGT-eluate	Y	n.a.	n.a.	< xD	6700	17	n.a.	n.a.	600	3.3	480	1.9	22.9	< xD	< xD	< xD	< xQ
20241021 _51 _S6_61NiSC_1_1	DGT-eluate	Y	n.a.	n.a.	< xD	10300	65	n.a.	n.a.	850	9.2	600	5.8	80	< xD	< xQ	< xD	1.13
20241021 _52 _S6_61NiSC_1_2	DGT-eluate	Y	n.a.	n.a.	< xD	10300	52	n.a.	n.a.	810	30	580	4.3	71	< xD	< xD	< xD	0.8
20241021 _53 _S6_61NiSC_1_3	DGT-eluate	Y	n.a.	n.a.	< xD	10800	72	n.a.	n.a.	1030	8.9	610	2.7	74	< xD	< xD	< xD	0.77
20241021 _54 _S6_61NiSC_1_4	DGT-eluate	Y	n.a.	n.a.	< xD	9000	87	n.a.	n.a.	740	10.3	680	3.3	94	< xD	9.6	< xD	0.74
20241021 _55 _S6_61NiSC_1_5	DGT-eluate	Y	n.a.	n.a.	< xD	8100	19.2	n.a.	n.a.	740	18	560	5.6	98	< xD	12	< xQ	1.06
20241021 _56 _S6_61NiSC_0_1	DGT-eluate	Y	n.a.	n.a.	< xD	8200	9.8	n.a.	n.a.	670	10	550	1.79	60	< xD	< xD	< xD	< xQ
20241021 _57 _S6_61NiSC_0_2	DGT-eluate	Y	n.a.	n.a.	< xD	8800	31	n.a.	n.a.	680	7.9	600	2.28	65	< xD	< xD	< xD	< xQ
20241021 _58 _S6_61NiSC_0_3	DGT-eluate	Y	n.a.	n.a.	< xD	9100	43	n.a.	n.a.	750	5.9	600	1.71	76	< xD	< xD	< xD	< xQ
20241021 _59 _S6_61NiSC_0_4	DGT-eluate	Y	n.a.	n.a.	< xD	8500	29	n.a.	n.a.	710	28	590	4.7	56	< xD	< xD	< xD	< xD
20241021 _60 _S6_61NiSC_0_5	DGT-eluate	Y	n.a.	n.a.	< xD	7600	38	n.a.	n.a.	620	10.5	608	3.09	58	< xD	< xD	< xD	0.69
20250103_SC_1	Clay digest	N	480	18	19000000	11300000	S	5600	176000	< xD	< xD	S	157	304000	690	17500	3.5	730
20250103_SC_2	Clay digest	N	470	17	18000000	10900000	S	5160	162000	< xD	< xD	S	137	288000	630	16100	3	700
20250103_SC_3	Clay digest	N	580	< xQ	19000000	11300000	S	5000	170000	< xD	< xD	S	185	304000	670	16900	4.4	664
20250103_SP_1	Clay digest	N	7800	23	1060000	S	10100000	16000	17900	6200000	700000	S	69600	1020000	32300	87000	47	186
20250103_SP_2	Clay digest	N	7900	28	1070000	S	S	16000	14000	5900000	700000	S	67000	1000000	31600	84000	45	620
20250103_SP_3	Clay digest	N	7900	26	1060000	S	9000000	14500	12900	7100000	700000	S	68000	1040000	32000	86000	52	179
20250103_61NiSC_1	Clay digest	Y	182	< xQ	14800000	9000000	S	3700	109000	< xD	< xD	12900000	89	406000	560	19300	8.7	440
20250103_61NiSC_2	Clay digest	Y	171	< xQ	15000000	9000000	S	3680	111000	< xD	< xD	12800000	87	403000	570	19800	9.8	415
20250103_61NiSC_3	Clay digest	Y	181	< xQ	15000000	9000000	S	4100	117000	< xD	< xD	13200000	93	411000	580	20000	9	430
20250211_SC_extract_1	Clay extract	N	< xQ	< xD	< xD	185000	58000	< xD	5800	< xD	< xD	1090000	5.5	19900	440	670	6.8	92
20250211_SC_extract_2	Clay extract	N	720	< xD	< xQ	1150000	137000	< xD	8700	< xQ	< xD	2050000	13.2	65100	740	3710	4.7	216
20250211_SP_w_extract_1	Clay extract	N	60	< xD	< xD	1120000	26000	< xD	< xQ	33000	< xQ	320000	14400	336000	1500	14700	1.2	66.6
20250211_SP_w_extract_2	Clay extract	N	60	< xD	< xD	1080000	25000	< xD	< xQ	32000	< xQ	314000	14100	329000	1380	14200	1.1	47
20250211_SP_uw_extract_1	Clay extract	N	340	< xD	< xD	7100000	149000	< xD	16300	3800000	62000	1330000	8600	154000	1800	8800	4.7	630
20250211_SP_uw_extract_2	Clay extract	N	320	5	< xD	6800000	137000	< xD	14800	3650000	59000	1300000	8200	146000	1650	7690	4.9	596
20250211_61NiSC_extract_1	Clay extract	Y	< xQ	< xD	< xQ	1960000	144000	< xD	< xD	< xD	< xD	1660000	10.6	104500	511	4870	4.9	165
20250211_61NiSC_extract_2	Clay extract	Y	< xQ	< xD	< xQ	1830000	133000	< xD	< xD	< xQ	< xD	1550000	9.3	97700	450	4460	3.6	139
20241008_nutrient_soil_contact	Nutrient solution	N	< xD	< xD	< xD	5700	< xD	9700	17900	3700	< xD	< xD	< xD	< xD	< xD	0.69	< xD	0.036
20241007_nutrient_pH5.51	Nutrient solution	N	< xD	< xD	< xD	20000	< xD	3100	34000	19100	< xD	99.0183	< xD	< xQ	2.1	12.9	< xD	< xQ
Non-spiked_NiCl2	NiCl2 solution	N	< xQ	< xD	< xD	10000000	< xQ	< xD	< xQ	< xD	< xD	< xQ	64000	68000000	736000	4530000	3000	112000
Non-spiked_wash_solution_1	Wash solution	N	< xD	< xD	4300000	590000	38000	< xD	< xD	< xD	< xD	95000	10.4	288000	81	12100	< xD	41
61Ni-spiked_NiCl2	NiCl2 solution	Y	< xD	< xD	< xD	< xQ	< xD	< xD	< xD	< xD	< xD	< xD	< xD	75000000	< xQ	2520000	< xD	20000
61Ni-spiked_synthesis_solution	Synthesis solution	Y	< xD	< xD	6300000	970000	< xD	< xD	< xD	< xD	< xD	< xD	< xD	840000	1280	36800	< xD	470
61Ni-spiked_wash_solution_1	Wash solution	Y	< xD	< xD	3100000	320000	97000	< xD	< xD	< xD	< xD	68000	< xQ	153000	62	6300	1.3	40
61Ni-spiked_wash_solution_2_dil250	Wash solution	Y	< xD	< xD	2400000	85000	77000	< xD	< xQ	< xD	< xD	25500	1.63	21300	42	930	0.35	9
61Ni-spiked_wash_solution_3	Wash solution	Y	< xD	< xD	2500000	21000	49000	< xD	1610	< xD	< xD	8500	0.81	3590	42.6	155	< xQ	1.4
61Ni-spiked_wash_solution_4	Wash solution	Y	< xD	< xD	2400000	8900	31000	< xD	1380	< xD	< xD	6100	< xQ	850	39	31.5	< xD	1.5
61Ni-spiked_wash_solution_5	Wash solution	Y	< xD	< xD	2500000	23000	35000	< xD	1600	< xD	< xD	22900	< xQ	1710	40.8	64	< xD	2.4
61Ni-spiked_wash_solution_6	Wash solution	Y	< xD	< xD	2500000	12700	9500	< xD	1490	< xD	< xD	6900	< xQ	890	49.7	45	< xQ	1.3
61Ni-spiked_wash_solution_7	Wash solution	Y	< xD	< xD	2300000	4900	5900	< xD	1460	< xD	< xD	4500	< xD	332	42.5	31	< xD	4.4
61Ni-spiked_wash_solution_8	Wash solution	Y	< xD	< xD	2400000	3880	4500	< xD	1540	< xD	< xD	4130	< xD	276	41.7	11	0.07	1.9
61Ni-spiked_wash_solution_9	Wash solution	Y	< xD	< xD	2300000	3020	3500	< xD	1540	< xD	< xD	3570	< xD	210	42.4	10.7	< xD	0.88
61Ni-spiked_wash_solution_10	Wash solution	Y	< xD	< xD	2400000	18300	12200	< xD	1610	< xD	< xD	18200	< xQ	1380	43	50	< xD	1.07
61Ni-spiked_wash_solution_11	Wash solution	Y	< xD	< xD	2400000	3600	2600	< xD	1600	< xD	< xD	2860	< xD	228	44.8	11.4	< xD	11.8
61Ni-spiked_wash_solution_12	Wash solution	Y	< xD	< xD	2400000	4300	3200	< xD	1580	< xD	< xD	4300	< xD	301	42.5	14.2	< xD	3.2
61Ni-spiked_wash_solution_13	Wash solution	Y	< xD	< xD	2400000	14900	7700	< xD	1610	< xD	< xD	12900	< xD	1080	43	44.7	< xD	1.21
61Ni-spiked_wash_solution_14	Wash solution	Y	< xD	< xD	2400000	3200	2000	< xD	1490	< xD	< xD	2350	< xD	191	42	11.3	< xD	0.32
61Ni-spiked_wash_solution_15	Wash solution	Y	< xD	< xD	2400000	1880	1070	< xD	1500	< xD	< xD	1400	< xD	114	41.6	10.6	< xQ	1.2
Table B2. Measurement precision (6 instrumental replicates) of the obtained elemental mass fractions. S: signal intensity exceeded detector analogue range. n.a.: not analysed.
		Automated interference correction	No	No	No	No	No	No	No	No	No	No	No	No	No	No	Sn	No
		Mode	STD	STD	STD	STD	STD	STD	NH3 DRC	STD	STD	NH3 DRC	STD	STD	STD	STD	STD	STD
		m/z	7	9	23	25	27	31	41	43	55	56	59	60	65	64	114	207
Sample-ID	Sample type	61Ni-spike (Yes - Y/No - N)	Li / ng/g	Be / ng/g	Na / ng/g	Mg / ng/g	Al / ng/g	P / ng/g	K / ng/g	Ca / ng/g	Mn / ng/g	Fe / ng/g	Co / ng/g	Ni / ng/g	Cu / ng/g	Zn / ng/g	Cd / ng/g	Pb / ng/g
20241121_S1_SP_1_1	Plant digest	N	n.a.	n.a.	n.a.	100000	n.a.	90000	200000	200000	n.a.	n.a.	20	2000	n.a.	200	2	n.a.
20241121_S1_SP_1_2	Plant digest	N	n.a.	n.a.	2000	100000	n.a.	200000	300000	200000	n.a.	6000	30	1000	20	700	4	8
20241121_S1_SP_1_3	Plant digest	N	n.a.	n.a.	n.a.	200000	n.a.	300000	200000	200000	n.a.	n.a.	40	7000	n.a.	n.a.	6	n.a.
20241121_S1_SP_1_4	Plant digest	N	n.a.	n.a.	n.a.	300000	n.a.	300000	600000	200000	n.a.	n.a.	80	9000	n.a.	n.a.	9	n.a.
20241121_S1_SP_1_5	Plant digest	N	n.a.	n.a.	7000	90000	n.a.	200000	300000	300000	n.a.	3000	30	2000	n.a.	500	2	n.a.
20241121_S6_SP_1_1	Plant digest	N	n.a.	n.a.	8000	200000	n.a.	90000	300000	300000	n.a.	3000	20	2000	n.a.	1000	2	n.a.
20241121_S6_SP_1_2	Plant digest	N	20	n.a.	n.a.	200000	n.a.	300000	600000	500000	n.a.	n.a.	70	6000	n.a.	2000	6	n.a.
20241121_S6_SP_1_3	Plant digest	N	n.a.	n.a.	7000	200000	n.a.	100000	300000	100000	n.a.	n.a.	30	2000	n.a.	800	5	20
20241121_S6_SP_1_4	Plant digest	N	n.a.	n.a.	n.a.	100000	n.a.	200000	300000	200000	n.a.	n.a.	20	4000	n.a.	n.a.	n.a.	n.a.
20241121_S6_SP_1_5_a	Plant digest	N	n.a.	n.a.	3000	1000000	n.a.	200000	300000	200000	n.a.	3000	30	2000	10	500	2	n.a.
20241121_S6_SP_1_5_b	Plant digest	N	n.a.	n.a.	n.a.	100000	n.a.	90000	300000	100000	n.a.	n.a.	20	2000	n.a.	n.a.	1	n.a.
20241121_S1_SC_1_1	Plant digest	N	8	n.a.	60000	100000	n.a.	80000	1000000	200000	n.a.	10000	6	2000	20	700	3	n.a.
20241121_S1_SC_1_2	Plant digest	N	8	n.a.	30000	100000	n.a.	100000	300000	200000	n.a.	4000	6	400	20	200	2	n.a.
20241121_S1_SC_1_3	Plant digest	N	20	n.a.	70000	200000	n.a.	200000	400000	400000	n.a.	3000	30	1000	20	1000	4	n.a.
20241122_S1_SC_1_4	Plant digest	N	4	n.a.	40000	100000	n.a.	100000	300000	200000	n.a.	2000	3	500	10	200	1	n.a.
20241122_S1_SC_1_5	Plant digest	N	10	n.a.	30000	200000	n.a.	100000	300000	200000	n.a.	7000	30	3000	20	900	5	n.a.
20241122_S6_SC_1_1	Plant digest	N	10	n.a.	100000	300000	n.a.	200000	600000	200000	n.a.	8000	10	2000	10	900	3	n.a.
20241122_S6_SC_1_2	Plant digest	N	60	n.a.	100000	100000	n.a.	200000	300000	300000	n.a.	4000	7	2000	20	700	3	n.a.
20241122_S6_SC_1_3	Plant digest	N	20	n.a.	40000	70000	n.a.	200000	400000	300000	n.a.	6000	9	1000	20	700	2	n.a.
20241122_S6_SC_1_4	Plant digest	N	7	n.a.	60000	100000	n.a.	200000	400000	200000	n.a.	2000	10	1000	10	300	2	n.a.
20241122_S6_SC_1_5	Plant digest	N	30	n.a.	100000	200000	n.a.	200000	500000	300000	n.a.	10000	60	4000	50	3000	9	40
20241122_Startpoint_0_1	Plant digest	N	n.a.	n.a.	600	400000	n.a.	700000	2000000	1000000	800	4000	n.a.	1000	100	5000	4	6
20241122_Startpoint_0_2	Plant digest	N	n.a.	n.a.	1000	300000	n.a.	400000	500000	800000	2000	4000	n.a.	800	90	2000	3	4
20241122_Startpoint_0_3	Plant digest	N	n.a.	n.a.	n.a.	300000	n.a.	400000	1000000	1000000	4000	6000	n.a.	4000	300	10000	4	n.a.
20241122_Startpoint_0_4	Plant digest	N	n.a.	n.a.	n.a.	400000	n.a.	500000	2000000	500000	1000	n.a.	n.a.	3000	200	3000	3	7
20241122_Startpoint_0_5	Plant digest	N	n.a.	n.a.	500	200000	n.a.	200000	300000	500000	400	2000	n.a.	400	20	2000	0.3	1
20241122_Startpoint_0_6	Plant digest	N	n.a.	n.a.	n.a.	300000	n.a.	300000	700000	2000000	1000	7000	n.a.	2000	200	3000	10	4
20241122_Startpoint_0_7	Plant digest	N	n.a.	n.a.	n.a.	400000	n.a.	200000	1000000	1000000	1000	n.a.	n.a.	900	100	3000	6	n.a.
20241126_Startpoint_0_8	Plant digest	N	n.a.	n.a.	2000	200000	n.a.	400000	600000	700000	n.a.	3000	n.a.	400	40	1000	4	n.a.
20241126_Startpoint_0_9	Plant digest	N	n.a.	n.a.	n.a.	400000	n.a.	400000	2000000	800000	n.a.	n.a.	n.a.	3000	80	4000	3	n.a.
20241126_Startpoint_0_10	Plant digest	N	n.a.	n.a.	2000	100000	n.a.	200000	400000	300000	400	3000	n.a.	700	60	2000	3	10
20241126_S1_61NiSC_1_1	Plant digest	Y	n.a.	n.a.	10000	200000	n.a.	200000	600000	300000	n.a.	4000	20	900	30	300	2	30
20241126_S1_61NiSC_1_2	Plant digest	Y	n.a.	n.a.	200000	700000	1000	1000000	3000000	2000000	n.a.	7000	20	2000	60	2000	8	30
20241126_S1_61NiSC_1_3	Plant digest	Y	n.a.	n.a.	7000	80000	n.a.	90000	500000	200000	n.a.	3000	10	500	20	1000	0.4	n.a.
20241126_S1_61NiSC_1_4	Plant digest	Y	n.a.	n.a.	60000	200000	1000	200000	1000000	200000	n.a.	7000	20	2000	20	1000	2	30
20241126_S1_61NiSC_1_5	Plant digest	Y	n.a.	n.a.	70000	200000	n.a.	200000	1000000	100000	n.a.	10000	40	1000	20	800	3	30
20241126_S6_61NiSC_1_1	Plant digest	Y	n.a.	n.a.	70000	100000	n.a.	60000	500000	300000	n.a.	1000	20	1000	20	600	0.8	n.a.
20241126_S6_61NiSC_1_2	Plant digest	Y	n.a.	n.a.	100000	200000	n.a.	200000	500000	500000	n.a.	5000	40	3000	50	2000	1	n.a.
20241126_S6_61NiSC_1_3	Plant digest	Y	n.a.	n.a.	10000	100000	n.a.	200000	500000	200000	n.a.	1000	10	700	10	300	0.6	n.a.
20241126_S6_61NiSC_1_4	Plant digest	Y	n.a.	n.a.	100000	200000	n.a.	200000	900000	600000	n.a.	5000	20	700	30	200	0.9	n.a.
20241126_S6_61NiSC_1_5	Plant digest	Y	n.a.	n.a.	20000	100000	n.a.	50000	200000	100000	n.a.	2000	20	600	10	500	0.3	n.a.
20241021 _1 _S1_SP_1_1	DGT-eluate	N	n.a.	n.a.	n.a.	600	2	n.a.	n.a.	100	20	30	0.6	4	n.a.	n.a.	n.a.	n.a.
20241021 _2 _S1_SP_1_2	DGT-eluate	N	n.a.	n.a.	n.a.	500	2	n.a.	n.a.	60	8	10	0.3	2	n.a.	n.a.	n.a.	0.01
20241021 _3 _S1_SP_1_3	DGT-eluate	N	n.a.	n.a.	n.a.	300	0.7	n.a.	n.a.	40	8	10	0.4	3	n.a.	n.a.	n.a.	0.02
20241021 _4 _S1_SP_1_4	DGT-eluate	N	n.a.	n.a.	n.a.	800	2	n.a.	n.a.	50	20	9	0.9	3	n.a.	n.a.	n.a.	0.03
20241021 _5 _S1_SP_1_5	DGT-eluate	N	n.a.	n.a.	n.a.	500	1	n.a.	n.a.	40	6	8	0.5	2	n.a.	n.a.	n.a.	n.a.
20241021 _6 _S1_SP_0_1	DGT-eluate	N	n.a.	n.a.	n.a.	900	1	n.a.	n.a.	40	0.5	7	0.07	4	n.a.	n.a.	n.a.	0.03
20241021 _7 _S1_SP_0_2	DGT-eluate	N	n.a.	n.a.	n.a.	400	3	n.a.	n.a.	50	0.5	20	0.1	3	n.a.	n.a.	n.a.	0.04
20241021 _8 _S1_SP_0_3	DGT-eluate	N	n.a.	n.a.	n.a.	500	1	n.a.	n.a.	60	0.2	30	0.05	4	n.a.	n.a.	n.a.	n.a.
20241021 _9 _S1_SP_0_4	DGT-eluate	N	n.a.	n.a.	n.a.	300	2	n.a.	n.a.	40	6	10	0.3	3	n.a.	n.a.	n.a.	n.a.
20241021 _10 _S1_SP_0_5	DGT-eluate	N	n.a.	n.a.	n.a.	400	4	n.a.	n.a.	40	2	10	0.2	2	n.a.	n.a.	n.a.	n.a.
20241021 _11 _S6_SP_1_1	DGT-eluate	N	n.a.	n.a.	n.a.	400	2	n.a.	n.a.	40	0.8	10	0.1	6	n.a.	n.a.	n.a.	0.02
20241021 _12 _S6_SP_1_2	DGT-eluate	N	n.a.	n.a.	n.a.	600	1	n.a.	n.a.	40	0.2	9	0.07	4	n.a.	n.a.	n.a.	n.a.
20241021 _13 _S6_SP_1_3	DGT-eluate	N	n.a.	n.a.	n.a.	500	3	n.a.	n.a.	50	0.4	20	0.1	6	n.a.	n.a.	n.a.	n.a.
20241021 _14 _S6_SP_1_4	DGT-eluate	N	n.a.	n.a.	n.a.	500	0.8	n.a.	n.a.	100	2	20	0.1	5	n.a.	n.a.	n.a.	n.a.
20241021 _15 _S6_SP_1_5	DGT-eluate	N	n.a.	n.a.	n.a.	300	0.9	n.a.	n.a.	50	20	7	1	3	n.a.	n.a.	n.a.	0.04
20241021 _16 _S6_SP_0_1	DGT-eluate	N	n.a.	n.a.	n.a.	300	1	n.a.	n.a.	60	0.3	10	0.05	7	n.a.	n.a.	n.a.	n.a.
20241021 _17 _S6_SP_0_2	DGT-eluate	N	n.a.	n.a.	n.a.	900	5	n.a.	n.a.	40	0.6	20	0.1	8	n.a.	n.a.	n.a.	n.a.
20241021 _18 _S6_SP_0_3	DGT-eluate	N	n.a.	n.a.	n.a.	600	2	n.a.	n.a.	50	2	10	0.2	6	n.a.	n.a.	n.a.	n.a.
20241021 _19 _S6_SP_0_4	DGT-eluate	N	n.a.	n.a.	n.a.	400	2	n.a.	n.a.	80	0.8	20	0.1	8	n.a.	n.a.	n.a.	n.a.
20241021 _20 _S6_SP_0_5	DGT-eluate	N	n.a.	n.a.	n.a.	400	2	n.a.	n.a.	60	0.9	20	0.09	7	n.a.	n.a.	n.a.	n.a.
20241021 _21 _S1_SC_1_1	DGT-eluate	N	n.a.	n.a.	n.a.	300	2	n.a.	n.a.	20	0.9	10	0.1	1	n.a.	0.4	n.a.	0.05
20241021 _22 _S1_SC_1_2	DGT-eluate	N	n.a.	n.a.	n.a.	400	7	n.a.	n.a.	20	2	20	0.1	0.8	n.a.	n.a.	n.a.	n.a.
20241021 _23 _S1_SC_1_3	DGT-eluate	N	n.a.	n.a.	n.a.	400	3	n.a.	n.a.	20	4	20	0.3	0.7	n.a.	n.a.	n.a.	n.a.
20241021 _24 _S1_SC_1_4	DGT-eluate	N	n.a.	n.a.	n.a.	300	2	n.a.	n.a.	10	1	10	0.1	0.9	n.a.	n.a.	n.a.	0.04
20241021 _25 _S1_SC_1_5	DGT-eluate	N	n.a.	n.a.	n.a.	500	6	n.a.	n.a.	10	0.5	10	0.1	1	n.a.	n.a.	n.a.	0.02
20241021 _26 _S1_SC_0_1	DGT-eluate	N	n.a.	n.a.	n.a.	100	0.5	n.a.	n.a.	9	0.5	10	0.03	0.7	n.a.	n.a.	n.a.	n.a.
20241021 _27 _S1_SC_0_2	DGT-eluate	N	n.a.	n.a.	n.a.	200	7	n.a.	n.a.	30	0.5	4	0.04	0.8	n.a.	n.a.	n.a.	n.a.
20241021 _28 _S1_SC_0_3	DGT-eluate	N	n.a.	n.a.	n.a.	200	8	n.a.	n.a.	6	0.2	10	0.02	0.5	n.a.	n.a.	n.a.	n.a.
20241021 _29 _S1_SC_0_4	DGT-eluate	N	n.a.	n.a.	n.a.	300	0.8	n.a.	n.a.	20	2	10	0.5	1	n.a.	n.a.	n.a.	0.03
20241021 _30 _S1_SC_0_5	DGT-eluate	N	n.a.	n.a.	n.a.	100	2	n.a.	n.a.	20	0.1	10	0.1	1	n.a.	n.a.	n.a.	0.03
20241021 _31 _S6_SC_1_1	DGT-eluate	N	n.a.	n.a.	n.a.	400	0.1	n.a.	n.a.	10	0.09	10	0.02	1	n.a.	n.a.	n.a.	n.a.
20241021 _32 _S6_SC_1_2	DGT-eluate	N	n.a.	n.a.	n.a.	300	10	n.a.	n.a.	20	1	20	0.5	4	n.a.	0.8	n.a.	0.08
20241021 _33 _S6_SC_1_3	DGT-eluate	N	n.a.	n.a.	n.a.	700	2	n.a.	n.a.	50	0.5	20	0.4	6	n.a.	n.a.	n.a.	0.09
20241021 _34 _S6_SC_1_4	DGT-eluate	N	n.a.	n.a.	n.a.	700	1	n.a.	n.a.	40	8	20	1	2	n.a.	n.a.	n.a.	n.a.
20241021 _35 _S6_SC_1_5	DGT-eluate	N	n.a.	n.a.	n.a.	600	1	n.a.	n.a.	40	2	20	0.4	7	n.a.	0.3	n.a.	0.04
20241021 _36 _S6_SC_0_1	DGT-eluate	N	n.a.	n.a.	n.a.	300	0.5	n.a.	n.a.	20	3	10	0.4	3	n.a.	n.a.	n.a.	n.a.
20241021 _37 _S6_SC_0_2	DGT-eluate	N	n.a.	n.a.	n.a.	600	2	n.a.	n.a.	30	0.8	30	0.2	4	n.a.	0.5	n.a.	0.07
20241021 _38 _S6_SC_0_3	DGT-eluate	N	n.a.	n.a.	n.a.	400	3	n.a.	n.a.	20	3	20	0.4	5	n.a.	0.2	0.01	0.1
20241021 _39 _S6_SC_0_4	DGT-eluate	N	n.a.	n.a.	n.a.	300	1	n.a.	n.a.	30	0.4	20	0.06	2	n.a.	n.a.	n.a.	n.a.
20241021 _40 _S6_SC_0_5	DGT-eluate	N	n.a.	n.a.	n.a.	300	2	n.a.	n.a.	40	0.6	20	0.6	8	n.a.	0.7	0.03	0.1
20241021 _41 _S1_61NiSC_1_1	DGT-eluate	Y	n.a.	n.a.	n.a.	500	3	n.a.	n.a.	40	1	20	0.2	2	n.a.	0.8	n.a.	0.06
20241021 _42 _S1_61NiSC_1_2	DGT-eluate	Y	n.a.	n.a.	n.a.	400	1	n.a.	n.a.	20	0.2	20	0.07	1	n.a.	0.5	n.a.	0.06
20241021 _43 _S1_61NiSC_1_3	DGT-eluate	Y	n.a.	n.a.	n.a.	200	1	n.a.	n.a.	40	4	20	0.1	0.9	n.a.	n.a.	n.a.	0.03
20241021 _44 _S1_61NiSC_1_4	DGT-eluate	Y	n.a.	n.a.	n.a.	200	10	n.a.	n.a.	20	2	20	0.2	2	n.a.	0.3	n.a.	0.05
20241021 _45 _S1_61NiSC_1_5	DGT-eluate	Y	n.a.	n.a.	n.a.	400	3	n.a.	n.a.	20	10	40	2	2	n.a.	0.9	n.a.	0.07
20241021 _46 _S1_61NiSC_0_1	DGT-eluate	Y	n.a.	n.a.	n.a.	200	0.7	n.a.	n.a.	20	0.2	8	0.05	1	n.a.	n.a.	n.a.	n.a.
20241021 _47 _S1_61NiSC_0_2	DGT-eluate	Y	n.a.	n.a.	n.a.	200	1	n.a.	n.a.	20	2	10	0.3	1	n.a.	n.a.	n.a.	0.04
20241021 _48 _S1_61NiSC_0_3	DGT-eluate	Y	n.a.	n.a.	n.a.	500	2	n.a.	n.a.	20	1	20	0.09	0.8	n.a.	n.a.	n.a.	0.03
20241021 _49 _S1_61NiSC_0_4	DGT-eluate	Y	n.a.	n.a.	n.a.	200	1	n.a.	n.a.	30	2	8	0.2	1	n.a.	n.a.	n.a.	n.a.
20241021 _50 _S1_61NiSC_0_5	DGT-eluate	Y	n.a.	n.a.	n.a.	500	0.9	n.a.	n.a.	30	0.1	10	0.06	0.8	n.a.	n.a.	n.a.	n.a.
20241021 _51 _S6_61NiSC_1_1	DGT-eluate	Y	n.a.	n.a.	n.a.	400	1	n.a.	n.a.	30	0.2	10	0.2	4	n.a.	n.a.	n.a.	0.02
20241021 _52 _S6_61NiSC_1_2	DGT-eluate	Y	n.a.	n.a.	n.a.	400	1	n.a.	n.a.	20	0.9	10	0.1	3	n.a.	n.a.	n.a.	0.04
20241021 _53 _S6_61NiSC_1_3	DGT-eluate	Y	n.a.	n.a.	n.a.	400	2	n.a.	n.a.	40	0.1	10	0.1	3	n.a.	n.a.	n.a.	0.03
20241021 _54 _S6_61NiSC_1_4	DGT-eluate	Y	n.a.	n.a.	n.a.	300	5	n.a.	n.a.	30	0.2	20	0.1	4	n.a.	0.3	n.a.	0.03
20241021 _55 _S6_61NiSC_1_5	DGT-eluate	Y	n.a.	n.a.	n.a.	100	0.8	n.a.	n.a.	30	0.5	10	0.2	2	n.a.	0.5	n.a.	0.06
20241021 _56 _S6_61NiSC_0_1	DGT-eluate	Y	n.a.	n.a.	n.a.	300	0.4	n.a.	n.a.	20	0.2	10	0.06	2	n.a.	n.a.	n.a.	n.a.
20241021 _57 _S6_61NiSC_0_2	DGT-eluate	Y	n.a.	n.a.	n.a.	200	2	n.a.	n.a.	20	0.3	10	0.06	2	n.a.	n.a.	n.a.	n.a.
20241021 _58 _S6_61NiSC_0_3	DGT-eluate	Y	n.a.	n.a.	n.a.	300	1	n.a.	n.a.	20	0.2	10	0.05	3	n.a.	n.a.	n.a.	n.a.
20241021 _59 _S6_61NiSC_0_4	DGT-eluate	Y	n.a.	n.a.	n.a.	300	1	n.a.	n.a.	20	1	20	0.2	2	n.a.	n.a.	n.a.	n.a.
20241021 _60 _S6_61NiSC_0_5	DGT-eluate	Y	n.a.	n.a.	n.a.	200	2	n.a.	n.a.	10	0.3	4	0.08	1	n.a.	n.a.	n.a.	0.05
20250103_SC_1	Clay digest	N	20	3	1000000	600000	n.a.	200	7000	n.a.	n.a.	n.a.	4	5000	20	200	0.2	10
20250103_SC_2	Clay digest	N	10	2	1000000	500000	n.a.	90	4000	n.a.	n.a.	n.a.	2	6000	30	200	0.08	10
20250103_SC_3	Clay digest	N	10	n.a.	2000000	500000	n.a.	100	10000	n.a.	n.a.	n.a.	4	3000	20	400	0.5	9
20250103_SP_1	Clay digest	N	200	1	80000	n.a.	600000	500	300	500000	100000	n.a.	700	10000	500	2000	2	6
20250103_SP_2	Clay digest	N	300	7	80000	n.a.	n.a.	1000	300	200000	100000	n.a.	1000	20000	700	1000	3	10
20250103_SP_3	Clay digest	N	200	3	80000	n.a.	1000000	500	400	200000	100000	n.a.	1000	9000	600	2000	2	7
20250103_61NiSC_1	Clay digest	Y	5	n.a.	900000	300000	n.a.	100	2000	n.a.	n.a.	200000	4	6000	20	500	0.6	20
20250103_61NiSC_2	Clay digest	Y	4	n.a.	1000000	500000	n.a.	60	4000	n.a.	n.a.	400000	2	4000	20	400	0.6	6
20250103_61NiSC_3	Clay digest	Y	6	n.a.	1000000	300000	n.a.	100	4000	n.a.	n.a.	400000	3	6000	30	300	1	20
20250211_SC_extract_1	Clay extract	N	n.a.	n.a.	n.a.	5000	2000	n.a.	300	n.a.	n.a.	20000	0.3	300	20	10	0.4	2
20250211_SC_extract_2	Clay extract	N	40	n.a.	n.a.	30000	6000	n.a.	300	n.a.	n.a.	50000	0.5	700	20	90	0.4	5
20250211_SP_w_extract_1	Clay extract	N	4	n.a.	n.a.	40000	1000	n.a.	n.a.	1000	n.a.	10000	200	2000	20	200	0.1	0.3
20250211_SP_w_extract_2	Clay extract	N	4	n.a.	n.a.	60000	2000	n.a.	n.a.	1000	n.a.	4000	100	6000	30	100	0.1	2
20250211_SP_uw_extract_1	Clay extract	N	20	n.a.	n.a.	300000	9000	n.a.	300	100000	2000	30000	200	2000	20	100	0.3	10
20250211_SP_uw_extract_2	Clay extract	N	20	5	n.a.	300000	8000	n.a.	500	90000	3000	30000	100	1000	20	80	0.4	4
20250211_61NiSC_extract_1	Clay extract	Y	n.a.	n.a.	n.a.	50000	6000	n.a.	n.a.	n.a.	n.a.	40000	0.3	900	5	30	0.5	6
20250211_61NiSC_extract_2	Clay extract	Y	n.a.	n.a.	n.a.	60000	6000	n.a.	n.a.	n.a.	n.a.	40000	0.5	400	8	70	0.2	2
20241008_nutrient_soil_contact	Nutrient solution	N	n.a.	n.a.	n.a.	300	n.a.	400	600	200	n.a.	n.a.	n.a.	n.a.	n.a.	0.01	n.a.	0.003
20241007_nutrient_pH5.51	Nutrient solution	N	n.a.	n.a.	n.a.	700	n.a.	100	1000	800	n.a.	4	n.a.	n.a.	0.04	0.1	n.a.	n.a.
Non-spiked_NiCl2	NiCl2 solution	N	n.a.	n.a.	n.a.	10000000	n.a.	n.a.	n.a.	n.a.	n.a.	n.a.	4000	1000000	8000	70000	1000	4000
Non-spiked_wash_solution_1	Wash solution	N	n.a.	n.a.	400000	20000	2000	n.a.	n.a.	n.a.	n.a.	1000	0.3	3000	3	100	n.a.	2
61Ni-spiked_NiCl2	NiCl2 solution	Y	n.a.	n.a.	n.a.	n.a.	n.a.	n.a.	n.a.	n.a.	n.a.	n.a.	n.a.	1000000	n.a.	40000	n.a.	1000
61Ni-spiked_synthesis_solution	Synthesis solution	Y	n.a.	n.a.	500000	40000	n.a.	n.a.	n.a.	n.a.	n.a.	n.a.	n.a.	10000	30	400	n.a.	20
61Ni-spiked_wash_solution_1	Wash solution	Y	n.a.	n.a.	300000	10000	5000	n.a.	n.a.	n.a.	n.a.	2000	n.a.	3000	2	200	0.3	2
61Ni-spiked_wash_solution_2	Wash solution	Y	n.a.	n.a.	200000	4000	5000	n.a.	n.a.	n.a.	n.a.	400	0.03	400	1	30	0.02	0.2
61Ni-spiked_wash_solution_3	Wash solution	Y	n.a.	n.a.	200000	1000	3000	n.a.	50	n.a.	n.a.	200	0.04	70	0.5	4	n.a.	0.1
61Ni-spiked_wash_solution_4	Wash solution	Y	n.a.	n.a.	200000	400	2000	n.a.	40	n.a.	n.a.	200	n.a.	10	0.9	0.8	n.a.	0.1
61Ni-spiked_wash_solution_5	Wash solution	Y	n.a.	n.a.	200000	1000	2000	n.a.	70	n.a.	n.a.	500	n.a.	20	0.8	1	n.a.	0.1
61Ni-spiked_wash_solution_6	Wash solution	Y	n.a.	n.a.	200000	400	500	n.a.	80	n.a.	n.a.	200	n.a.	10	0.9	1	n.a.	0.1
61Ni-spiked_wash_solution_7	Wash solution	Y	n.a.	n.a.	200000	200	400	n.a.	40	n.a.	n.a.	100	n.a.	3	0.9	0.6	n.a.	0.1
61Ni-spiked_wash_solution_8	Wash solution	Y	n.a.	n.a.	200000	80	300	n.a.	40	n.a.	n.a.	50	n.a.	4	0.7	0.2	0.01	0.1
61Ni-spiked_wash_solution_9	Wash solution	Y	n.a.	n.a.	200000	90	200	n.a.	50	n.a.	n.a.	30	n.a.	3	0.5	0.3	n.a.	0.06
61Ni-spiked_wash_solution_10	Wash solution	Y	n.a.	n.a.	200000	600	800	n.a.	40	n.a.	n.a.	600	n.a.	20	1	0.5	n.a.	0.09
61Ni-spiked_wash_solution_11	Wash solution	Y	n.a.	n.a.	200000	100	100	n.a.	100	n.a.	n.a.	80	n.a.	3	0.9	0.3	n.a.	0.5
61Ni-spiked_wash_solution_12	Wash solution	Y	n.a.	n.a.	200000	200	200	n.a.	40	n.a.	n.a.	100	n.a.	3	0.9	0.3	n.a.	0.2
61Ni-spiked_wash_solution_13	Wash solution	Y	n.a.	n.a.	200000	600	500	n.a.	40	n.a.	n.a.	300	n.a.	20	1	0.7	n.a.	0.08
61Ni-spiked_wash_solution_14	Wash solution	Y	n.a.	n.a.	200000	100	100	n.a.	30	n.a.	n.a.	50	n.a.	2	1	0.2	n.a.	0.03
61Ni-spiked_wash_solution_15	Wash solution	Y	n.a.	n.a.	200000	80	40	n.a.	20	n.a.	n.a.	20	n.a.	2	0.9	0.1	n.a.	0.1

## Sheet: C_validation_MEA
Table C1. Mean limit of detection (xD) and limit of quantification (xQ) in the measured solution, based on the multiplication of the standard deviation of the procedural blanks with 3 (xD) and 10 (xQ), respectively.
Mode	STD	STD	STD	STD	STD	STD	NH3 DRC	STD	STD	NH3 DRC	STD	STD	STD	STD	STD	STD
m/z	7	9	23	25	27	31	41	43	55	56	59	60	63	64	114	207
LODs & LOQs	Li / ng/g	Be / ng/g	Na / ng/g	Mg / ng/g	Al / ng/g	P / ng/g	K / ng/g	Ca / ng/g	Mn / ng/g	Fe / ng/g	Co / ng/g	Ni / ng/g	Cu / ng/g	Zn / ng/g	Cd / ng/g	Pb / ng/g
xD	0.00530252	0.00391819	376.864	3.69302	0.734772	1.0931	4.35004	51.7906	6.557	2.92901	0.0024211	0.0480303	0.363713	0.494988	0.00365825	0.0243383
xQ	0.0176751	0.0130606	1256.21	12.3101	2.44924	3.64368	14.5001	172.635	21.8567	9.76338	0.00807033	0.160101	1.21238	1.64996	0.0121942	0.0811276
Table C2: Biases obtained for the analysis of SRM1515 Apple Leaves. Biases > -10% and < 10% are marked in green and indicate good agreement with the certified value. Biases > -20% and < 20% are marked in yellow and indicate satisfactory agreement with the certified value. n.d. = No certified value available. S: signal intensity exceeded detector analogue range.
Sample-ID	Li / ng/g	Be / ng/g	Na / ng/g	Mg / ng/g	Al / ng/g	P / ng/g	K / ng/g	Ca / ng/g	Mn / ng/g	Fe / ng/g	Co / ng/g	Ni / ng/g	Cu / ng/g	Zn / ng/g	Cd / ng/g	Pb / ng/g
20241121_SRM1515_1_dil10	n.d.	n.d.	0.477226	0.0729694	0.104425	n.d.	-0.00333485	0.0874321	0.0258327	0.0190752	0.0879322	0.162189	-0.0905522	-0.00134716	0.0999476	< xQ
20241121_SRM1515_2_dil10	n.d.	n.d.	0.44337	0.0332293	0.104009	n.d.	-0.0749437	0.0672852	0.000971687	-0.0246677	0.130306	0.0236424	-0.0841278	0.00670273	-0.0228236	< xQ
20241121_SRM1515_3_dil10	n.d.	n.d.	0.437009	0.0490626	0.10659	n.d.	-0.0396959	0.0588407	-0.00538213	-0.0277265	0.105203	0.013603	-0.0742075	0.0195446	-0.0215741	< xQ
20241122_SRM1515_1_dil10	n.d.	n.d.	0.21259	0.0557196	0.104972	n.d.	-0.0827431	0.0571314	-0.212807	-0.0344139	0.129626	< xQ	-0.0451838	-0.031414	-0.0122804	0.276728
20241122_SRM1515_2_dil10	n.d.	n.d.	0.506562	0.140308	0.195537	n.d.	-0.0110263	0.140914	-0.0508037	0.0208784	0.243141	0.157525	0.015919	0.168323	0.051191	0.342154
20241122_SRM1515_3_dil10	n.d.	n.d.	0.254566	0.0587537	0.113485	n.d.	-0.0694553	0.0601337	-0.103319	-0.0166367	0.2753	0.177165	-0.0424512	-0.0544515	-0.0883486	0.0412066
20241126_SRM1515_1_dil10	n.d.	n.d.	0.261333	0.0273163	0.0542318	n.d.	-0.103009	0.0208304	-0.187274	-0.0764032	0.200056	< xQ	-0.059667	< xQ	-0.0128177	0.7055
20241126_SRM1515_2_dil10	n.d.	n.d.	1.97274	0.00747273	0.0707377	n.d.	-0.139344	0.0163183	-0.185656	-0.0840338	0.157031	0.00343116	-0.0894594	< xQ	-0.0115862	0.170996

## Sheet: D_isotopic_analysis
Table D1 Absolute Ni isotope ratios and molar fractions of spike (xspike) and natural Ni (xnatural) obtained from IPD. The 64Ni isotope was calculated based on 60Ni due to high background on m/z 64. Natural ratios were calculated based on the isotopic abundance provided on the website of the CIAAW: https://www.ciaaw.org/nickel.htm. *The sample 20241121_S6_SP_1_5 was split into two portions for di…
		Natural ratio	0.0135956	0.0533886	0.0167442	0.385199	1	0.0352971	0.138599	0.0434693	1	2.59607	0.811958	3.18848	1	23.0049	59.7221	0.254654	1	0.313629	7.21501	18.7306	1	3.9269	1.23159	28.3326	73.5532
Sample-ID	Sample type	61Ni-spike (Yes - Y/No - N)	64Ni/58Ni	62Ni/58Ni	61Ni/58Ni	60Ni/58Ni	58Ni/58Ni	64Ni/60Ni	62Ni/60Ni	61Ni/60Ni	60Ni/60Ni	58Ni/60Ni	64Ni/61Ni	62Ni/61Ni	61Ni/61Ni	60Ni/61Ni	58Ni/61Ni	64Ni/62Ni	62Ni/62Ni	61Ni/62Ni	60Ni/62Ni	58Ni/62Ni	64Ni/64Ni	62Ni/64Ni	61Ni/64Ni	60Ni/64Ni	58Ni/64Ni	xspike	xnatural
20241121_S1_SP_1_1	Plant digest	N	0.0137555	0.0528804	0.0163756	0.389728	1	0.035295	0.135683	0.0420177	1	2.56592	0.840008	3.22917	1	23.7996	61.0683	0.260134	1	0.309679	7.37029	18.9118	1	3.84426	1.19047	28.3326	72.6991	0	1
20241121_S1_SP_1_2	Plant digest	N	0.013507	0.0528505	0.0163073	0.38269	1	0.035295	0.138102	0.0426123	1	2.61308	0.828285	3.2409	1	23.4675	61.3226	0.255572	1	0.308556	7.24103	18.9215	1	3.9128	1.20732	28.3326	74.0355	0	1
20241121_S1_SP_1_3	Plant digest	N	0.013726	0.0528741	0.0164974	0.388893	1	0.035295	0.135958	0.042421	1	2.57142	0.832021	3.20495	1	23.5733	60.6175	0.259608	1	0.312019	7.35538	18.9141	1	3.85205	1.2019	28.3326	72.8552	0	1
20241121_S1_SP_1_4	Plant digest	N	0.013724	0.0530428	0.0164522	0.388837	1	0.035295	0.136414	0.0423114	1	2.57178	0.834175	3.22406	1	23.6344	60.7822	0.258735	1	0.31017	7.33064	18.8528	1	3.86496	1.19879	28.3326	72.8653	0	1
20241121_S1_SP_1_5	Plant digest	N	0.013641	0.0523619	0.0163649	0.386484	1	0.035295	0.135483	0.0423433	1	2.58744	0.833547	3.19964	1	23.6166	61.1063	0.260513	1	0.312537	7.38103	19.098	1	3.83858	1.1997	28.3326	73.3089	0	1
20241121_S6_SP_1_1	Plant digest	N	0.0135629	0.0523704	0.0162707	0.384272	1	0.035295	0.136285	0.0423419	1	2.60233	0.833574	3.21869	1	23.6173	61.46	0.25898	1	0.310688	7.33759	19.0949	1	3.8613	1.19966	28.3326	73.731	0	1
20241121_S6_SP_1_2	Plant digest	N	0.0136881	0.0528986	0.0163672	0.387819	1	0.035295	0.136401	0.0422035	1	2.57854	0.836309	3.23198	1	23.6948	61.0977	0.258761	1	0.309408	7.33137	18.9041	1	3.86459	1.19574	28.3326	73.0567	0	1
20241121_S6_SP_1_3	Plant digest	N	0.0135392	0.0528373	0.016556	0.3836	1	0.035295	0.137742	0.0431598	1	2.60691	0.817777	3.19143	1	23.1698	60.4011	0.256242	1	0.313339	7.26001	18.926	1	3.90258	1.22283	28.3326	73.8605	0	1
20241121_S6_SP_1_4	Plant digest	N	0.0138673	0.0527616	0.0165563	0.392896	1	0.035295	0.13429	0.0421393	1	2.54522	0.837582	3.18681	1	23.7309	60.4002	0.262828	1	0.313794	7.44662	18.9532	1	3.80479	1.19392	28.3326	72.1129	0	1
20241121_S6_SP_1_5_a*	Plant digest	N	0.0136369	0.0530885	0.0165308	0.386369	1	0.035295	0.137401	0.0427846	1	2.58823	0.82495	3.21145	1	23.373	60.4951	0.256881	1	0.311388	7.27812	18.8377	1	3.89294	1.2122	28.3326	73.3313	0	1
20241121_S6_SP_1_5_b*	Plant digest	N	0.0136867	0.0530083	0.0166851	0.387779	1	0.035295	0.136698	0.0430276	1	2.57881	0.82029	3.17698	1	23.241	59.9337	0.258198	1	0.314764	7.31544	18.865	1	3.87302	1.21908	28.3326	73.0645	0	1
20241121_S1_SC_1_1	Plant digest	N	0.0143131	0.0521924	0.0163861	0.405529	1	0.035295	0.128703	0.0404071	1	2.46594	0.873488	3.18516	1	24.7482	61.0273	0.274238	1	0.313956	7.76987	19.1599	1	3.64649	1.14484	28.3326	69.8665	0	1
20241121_S1_SC_1_2	Plant digest	N	0.0133643	0.051223	0.0159754	0.378646	1	0.035295	0.135297	0.0421937	1	2.64127	0.836535	3.20644	1	23.7012	62.5971	0.260913	1	0.311884	7.39235	19.5226	1	3.83333	1.19546	28.3326	74.834	0	1
20241121_S1_SC_1_3	Plant digest	N	0.0136588	0.0515294	0.0161589	0.38699	1	0.035295	0.133172	0.041758	1	2.58431	0.845264	3.189	1	23.9485	61.8864	0.265078	1	0.313591	7.51035	19.4065	1	3.7731	1.18311	28.3326	73.2204	0	1
20241122_S1_SC_1_4	Plant digest	N	0.0139445	0.0525243	0.016321	0.395085	1	0.035295	0.132944	0.0413101	1	2.5311	0.854404	3.21825	1	24.2075	61.2715	0.265487	1	0.310732	7.52194	19.0388	1	3.76666	1.17042	28.3326	71.7127	0	1
20241122_S1_SC_1_5	Plant digest	N	0.0138903	0.0522854	0.0162554	0.39355	1	0.035295	0.132856	0.0413047	1	2.54098	0.854517	3.21652	1	24.2107	61.5186	0.265664	1	0.310898	7.52696	19.1258	1	3.76415	1.17027	28.3326	71.9925	0	1
20241122_S6_SC_1_1	Plant digest	N	0.0139542	0.0522102	0.0160732	0.395359	1	0.035295	0.132058	0.0406547	1	2.52935	0.868178	3.24832	1	24.5978	62.2161	0.26727	1	0.307855	7.57245	19.1533	1	3.74154	1.15186	28.3326	71.663	0	1
20241122_S6_SC_1_2	Plant digest	N	0.0142791	0.0522875	0.0163673	0.404564	1	0.035295	0.129244	0.0404564	1	2.47183	0.872421	3.19466	1	24.718	61.0987	0.273088	1	0.313023	7.73729	19.1252	1	3.66183	1.14624	28.3326	70.0333	0	1
20241122_S6_SC_1_3	Plant digest	N	0.0134474	0.0521902	0.0159874	0.381	1	0.035295	0.136982	0.0419613	1	2.62469	0.841136	3.26449	1	23.8316	62.5508	0.257662	1	0.306327	7.30024	19.1609	1	3.88106	1.18888	28.3326	74.3643	0	1
20241122_S6_SC_1_4	Plant digest	N	0.0134958	0.0522354	0.0163384	0.38237	1	0.035295	0.13661	0.042729	1	2.6153	0.82602	3.19713	1	23.4033	61.2068	0.258363	1	0.312782	7.32011	19.1442	1	3.87052	1.21063	28.3326	74.0982	0	1
20241122_S6_SC_1_5	Plant digest	N	0.0136149	0.0521289	0.0160301	0.385746	1	0.035295	0.135138	0.0415559	1	2.59241	0.849338	3.25197	1	24.064	62.3839	0.261177	1	0.307507	7.39983	19.1834	1	3.82882	1.17739	28.3326	73.4497	0	1
20241122_Startpoint_0_1	Plant digest	N	0.014037	0.0490107	0.0153375	0.397706	1	0.035295	0.124457	0.0388877	1	2.54524	0.912806	3.19705	1	25.8622	65.2793	0.285874	1	0.31285	8.09955	20.4126	1	3.5262	1.10179	28.3326	72.1135	0	1
20241122_Startpoint_0_2	Plant digest	N	0.0135896	0.0505433	0.0148622	0.38503	1	0.035295	0.131287	0.0386056	1	2.59771	0.914337	3.40077	1	25.9056	67.2857	0.268858	1	0.294052	7.61746	19.7856	1	3.7197	1.0938	28.3326	73.6	0	1
20241122_Startpoint_0_3	Plant digest	N	0.0137463	0.0506112	0.0138139	0.389469	1	0.035295	0.129952	0.0354687	1	2.56769	0.995102	3.66383	1	28.1939	72.3927	0.271604	1	0.27294	7.69524	19.7587	1	3.68187	1.00492	28.3326	72.7494	0	1
20241122_Startpoint_0_4	Plant digest	N	0.0145229	0.0540795	0.0164411	0.411473	1	0.035295	0.131445	0.0399623	1	2.43077	0.883296	3.28927	1	25.0261	60.8242	0.268535	1	0.30402	7.60831	18.4919	1	3.72418	1.13224	28.3326	68.8702	0	1
20241122_Startpoint_0_5	Plant digest	N	0.0131678	0.0508027	0.0154536	0.373078	1	0.035295	0.136172	0.0414222	1	2.68042	0.85209	3.28744	1	24.142	64.7099	0.259195	1	0.304189	7.34367	19.684	1	3.85812	1.1736	28.3326	75.9433	0	1
20241122_Startpoint_0_6	Plant digest	N	0.0147812	0.0549766	0.0137072	0.418789	1	0.035295	0.131275	0.0327306	1	2.38784	1.07835	4.0108	1	30.5525	72.9546	0.268863	1	0.249329	7.61759	18.1896	1	3.71937	0.927344	28.3326	67.6538	0	1
20241122_Startpoint_0_7	Plant digest	N	0.0164434	0.0538588	0.0137434	0.465885	1	0.035295	0.116246	0.0296519	1	2.16231	1.19461	3.91933	1	33.8465	72.8105	0.304887	1	0.255151	8.63824	18.5755	1	3.29357	0.840117	28.3326	61.2639	0	1
20241126_Startpoint_0_8	Plant digest	N	0.0140874	0.0505475	0.0157854	0.399133	1	0.035295	0.126794	0.0395853	1	2.50895	0.892146	3.20247	1	25.2768	63.3605	0.278645	1	0.312275	7.89475	19.784	1	3.5924	1.12156	28.3326	71.0851	0	1
20241126_Startpoint_0_9	Plant digest	N	0.0149016	0.0558915	0.0158609	0.422201	1	0.035295	0.132382	0.0375677	1	2.36855	0.939529	3.52387	1	26.6193	63.0485	0.266616	1	0.28378	7.55394	17.8918	1	3.75074	1.06439	28.3326	67.1074	0	1
20241126_Startpoint_0_10	Plant digest	N	0.0148453	0.0510267	0.0153482	0.420605	1	0.035295	0.121318	0.0364912	1	2.37754	0.967243	3.32462	1	27.4045	65.1546	0.290932	1	0.300788	8.24286	19.5976	1	3.43726	1.03389	28.3326	67.362	0	1
20241126_S1_61NiSC_1_1	Plant digest	Y	0.0115612	0.0494424	0.0284585	0.327558	1	0.035295	0.151136	0.0869758	1	3.05723	0.406145	1.73743	1	11.5072	35.1415	0.233802	1	0.575578	6.62422	20.2258	1	4.28208	2.46425	28.3326	86.6193	0.00762041	0.99238
20241126_S1_61NiSC_1_2	Plant digest	Y	0.0134701	0.0505676	0.0259539	0.381643	1	0.035295	0.1325	0.0680067	1	2.62029	0.518998	1.94836	1	14.7046	38.5298	0.266377	1	0.513256	7.54716	19.7757	1	3.75408	1.92681	28.3326	74.2398	0.00637171	0.993628
20241126_S1_61NiSC_1_3	Plant digest	Y	0.0129608	0.0505841	0.0250014	0.367212	1	0.035295	0.137928	0.0681588	1	2.72709	0.518272	2.02334	1	14.684	40.0008	0.25619	1	0.494244	7.25853	19.7693	1	3.90788	1.93112	28.3326	77.2656	0.00548229	0.994518
20241126_S1_61NiSC_1_4	Plant digest	Y	0.0123926	0.0503813	0.0299618	0.351115	1	0.035295	0.143673	0.0854266	1	2.85211	0.413511	1.68159	1	11.7158	33.3783	0.245946	1	0.594689	6.96829	19.8489	1	4.07064	2.42036	28.3326	80.8078	0.00902797	0.990972
20241126_S1_61NiSC_1_5	Plant digest	Y	0.0136727	0.0508857	0.0319696	0.387384	1	0.035295	0.13136	0.0825288	1	2.58148	0.427679	1.59169	1	12.1173	31.2797	0.268694	1	0.628264	7.6128	19.6519	1	3.72176	2.33826	28.3326	73.1401	0.0108614	0.989139
20241126_S6_61NiSC_1_1	Plant digest	Y	0.0135354	0.0519994	0.0199333	0.383495	1	0.035295	0.135596	0.0519793	1	2.60766	0.679037	2.60867	1	19.2389	50.1673	0.260299	1	0.383337	7.37495	19.231	1	3.84179	1.47271	28.3326	73.8819	0.00196561	0.998034
20241126_S6_61NiSC_1_2	Plant digest	Y	0.0140104	0.0521723	0.0193633	0.396951	1	0.035295	0.131435	0.0487813	1	2.51926	0.723552	2.69438	1	20.5001	51.644	0.26854	1	0.371143	7.60844	19.1673	1	3.7239	1.3821	28.3326	71.3773	0.00174219	0.998258
20241126_S6_61NiSC_1_3	Plant digest	Y	0.0135228	0.0524244	0.0203924	0.383135	1	0.035295	0.136833	0.0532264	1	2.61011	0.663126	2.57078	1	18.7881	49.0378	0.257947	1	0.388988	7.30831	19.0751	1	3.87682	1.50804	28.3326	73.9512	0.00231498	0.997685
20241126_S6_61NiSC_1_4	Plant digest	Y	0.0135249	0.0517848	0.0196661	0.383197	1	0.035295	0.135139	0.0513211	1	2.60962	0.687732	2.6332	1	19.4852	50.8491	0.261177	1	0.379766	7.39982	19.3107	1	3.82884	1.45406	28.3326	73.8777	0.00175595	0.998244
20241126_S6_61NiSC_1_5	Plant digest	Y	0.013792	0.0524437	0.0200008	0.390763	1	0.035295	0.134228	0.0511882	1	2.55926	0.68959	2.62204	1	19.5379	49.9983	0.263035	1	0.381406	7.45248	19.07	1	3.80304	1.4503	28.3326	71.921	0.00213314	0.997867
20241021 _1 _S1_SP_1_1	DGT-eluate	N	0.0139159	0.0592106	0.0177459	0.394275	1	0.035295	0.150849	0.0451998	1	2.55998	0.791341	3.36442	1	22.4208	57.1509	0.237116	1	0.302084	6.71811	17.1205	1	4.27395	1.28063	28.3326	72.531	7.16046e-05	0.999928
20241021 _2 _S1_SP_1_2	DGT-eluate	N	0.013836	0.0590713	0.0177914	0.392011	1	0.035295	0.151306	0.0455702	1	2.57195	0.782701	3.33929	1	22.176	56.8062	0.236184	1	0.303501	6.69171	17.1401	1	4.28691	1.29112	28.3326	72.8701	8.26252e-05	0.999917
20241021 _3 _S1_SP_1_3	DGT-eluate	N	0.013774	0.0581405	0.0175564	0.390254	1	0.035295	0.149669	0.0451871	1	2.58448	0.789282	3.32952	1	22.3624	57.5353	0.238907	1	0.304268	6.76886	17.4127	1	4.24051	1.28027	28.3326	73.2252	0	1
20241021 _4 _S1_SP_1_4	DGT-eluate	N	0.0134011	0.0564951	0.0172189	0.37969	1	0.035295	0.149481	0.0455709	1	2.65814	0.785726	3.3087	1	22.2617	58.8954	0.239594	1	0.307559	6.78834	17.9609	1	4.23519	1.29114	28.3326	75.312	0	1
20241021 _5 _S1_SP_1_5	DGT-eluate	N	0.0138372	0.0591319	0.0178033	0.392044	1	0.035295	0.151537	0.0455933	1	2.57192	0.781547	3.3398	1	22.1433	56.7244	0.235768	1	0.303109	6.67991	17.0997	1	4.29344	1.29178	28.3326	72.8693	0.000610212	0.99939
20241021 _6 _S1_SP_0_1	DGT-eluate	N	0.0138275	0.0588323	0.0177947	0.391768	1	0.035295	0.150746	0.0455886	1	2.57309	0.781289	3.32317	1	22.136	56.7509	0.236972	1	0.304811	6.71402	17.2103	1	4.27104	1.29165	28.3326	72.9024	0.00059058	0.999409
20241021 _7 _S1_SP_0_2	DGT-eluate	N	0.0134554	0.0569563	0.0172631	0.381226	1	0.035295	0.150026	0.045491	1	2.64558	0.785562	3.32284	1	22.257	58.6124	0.238401	1	0.305794	6.75453	17.7965	1	4.25064	1.28888	28.3326	74.9562	0	1
20241021 _8 _S1_SP_0_3	DGT-eluate	N	0.0136637	0.0575423	0.0173551	0.387128	1	0.035295	0.149344	0.0450071	1	2.60694	0.793874	3.34415	1	22.4925	58.4061	0.239496	1	0.303995	6.78555	17.604	1	4.23131	1.27517	28.3326	73.8615	0.000142703	0.999857
20241021 _9 _S1_SP_0_4	DGT-eluate	N	0.0137113	0.0581553	0.0174914	0.388478	1	0.035295	0.150253	0.0452063	1	2.59434	0.788769	3.34351	1	22.3479	57.7454	0.23744	1	0.302812	6.7273	17.3886	1	4.25706	1.28081	28.3326	73.5045	0.000320559	0.999679
20241021 _10 _S1_SP_0_5	DGT-eluate	N	0.0134748	0.0569436	0.0171122	0.381777	1	0.035295	0.1499	0.045024	1	2.64398	0.793492	3.35092	1	22.4817	59.173	0.239014	1	0.303167	6.77189	17.8149	1	4.24706	1.27565	28.3326	74.911	0	1
20241021 _11 _S6_SP_1_1	DGT-eluate	N	0.0137123	0.0578214	0.0174624	0.388506	1	0.035295	0.149416	0.0451075	1	2.59494	0.790132	3.33173	1	22.3865	57.8901	0.239054	1	0.304276	6.77302	17.5064	1	4.23336	1.27801	28.3326	73.5215	0.000278978	0.999721
20241021 _12 _S6_SP_1_2	DGT-eluate	N	0.0138465	0.0587859	0.0178058	0.392309	1	0.035295	0.150417	0.045579	1	2.56948	0.78186	3.31874	1	22.1521	56.6791	0.237154	1	0.305044	6.71918	17.1985	1	4.26171	1.29137	28.3326	72.8002	0.000625655	0.999374
20241021 _13 _S6_SP_1_3	DGT-eluate	N	0.0137025	0.0580391	0.017579	0.388227	1	0.035295	0.150208	0.0454582	1	2.59889	0.784754	3.32349	1	22.2341	57.5534	0.238247	1	0.305352	6.75015	17.4574	1	4.25578	1.28795	28.3326	73.6333	0.000274829	0.999725
20241021 _14 _S6_SP_1_4	DGT-eluate	N	0.0137799	0.0587023	0.0178483	0.390419	1	0.035295	0.150966	0.0458924	1	2.58316	0.776967	3.30856	1	22.0135	56.6433	0.236699	1	0.3064	6.70631	17.2538	1	4.27726	1.30025	28.3326	73.1878	0.000529163	0.999471
20241021 _15 _S6_SP_1_5	DGT-eluate	N	0.0136901	0.0581296	0.0175481	0.387877	1	0.035295	0.150761	0.0457242	1	2.61647	0.784801	3.33031	1	22.2355	57.58	0.237475	1	0.304719	6.72828	17.453	1	4.27146	1.29549	28.3326	74.1315	0.000214938	0.999785
20241021 _16 _S6_SP_0_1	DGT-eluate	N	0.0136567	0.0579523	0.0175586	0.38693	1	0.035295	0.150415	0.045558	1	2.60438	0.78338	3.32272	1	22.1952	57.5799	0.237705	1	0.305359	6.73481	17.4644	1	4.26165	1.29078	28.3326	73.789	0.000261017	0.999739
20241021 _17 _S6_SP_0_2	DGT-eluate	N	0.0137547	0.0581764	0.0175443	0.389707	1	0.035295	0.149915	0.0452175	1	2.58886	0.788721	3.33364	1	22.3465	57.6006	0.238304	1	0.30381	6.75177	17.4064	1	4.24749	1.28113	28.3326	73.3493	0.000289825	0.99971
20241021 _18 _S6_SP_0_3	DGT-eluate	N	0.0138122	0.0582333	0.0176625	0.391337	1	0.035295	0.149413	0.045299	1	2.57699	0.786558	3.31492	1	22.2853	57.2171	0.2389	1	0.305274	6.76866	17.3714	1	4.23325	1.28344	28.3326	73.013	0.000401767	0.999598
20241021 _19 _S6_SP_0_4	DGT-eluate	N	0.0137107	0.0583331	0.0176138	0.38846	1	0.035295	0.15089	0.0455287	1	2.59648	0.784014	3.33517	1	22.2132	57.4373	0.236994	1	0.304214	6.71467	17.3497	1	4.27511	1.28995	28.3326	73.5652	0.000326161	0.999674
20241021 _20 _S6_SP_0_5	DGT-eluate	N	0.013735	0.0580789	0.0174808	0.389148	1	0.035295	0.149875	0.0451073	1	2.59257	0.7918	3.34605	1	22.4338	57.9153	0.238544	1	0.303409	6.75859	17.4495	1	4.24636	1.27801	28.3326	73.4543	0.000229347	0.999771
20241021 _21 _S1_SC_1_1	DGT-eluate	N	0.0134706	0.0567774	0.0173463	0.381656	1	0.035295	0.149392	0.0456341	1	2.64279	0.78154	3.29425	1	22.1431	58.2789	0.238946	1	0.307651	6.76997	17.8155	1	4.23266	1.29293	28.3326	74.8771	0	1
20241021 _22 _S1_SC_1_2	DGT-eluate	N	0.0128155	0.0542845	0.0164279	0.363096	1	0.035295	0.1501	0.0454311	1	2.77728	0.785021	3.32382	1	22.2417	61.5162	0.23789	1	0.304839	6.74005	18.6436	1	4.25272	1.28718	28.3326	78.6877	0	1
20241021 _23 _S1_SC_1_3	DGT-eluate	N	0.0134834	0.0572879	0.0173765	0.38202	1	0.035295	0.150639	0.045666	1	2.63833	0.780557	3.31472	1	22.1152	58.1192	0.237277	1	0.305463	6.72268	17.6566	1	4.268	1.29384	28.3326	74.7508	0	1
20241021 _24 _S1_SC_1_4	DGT-eluate	N	0.0133141	0.0568024	0.0171848	0.377223	1	0.035295	0.151232	0.0457394	1	2.67236	0.779299	3.32437	1	22.0796	58.7698	0.236034	1	0.304523	6.68746	17.7941	1	4.28479	1.29592	28.3326	75.7149	0	1
20241021 _25 _S1_SC_1_5	DGT-eluate	N	0.0130217	0.0550381	0.016616	0.368938	1	0.035295	0.14995	0.0452386	1	2.73525	0.789403	3.3359	1	22.3659	60.9022	0.238837	1	0.304545	6.76688	18.4156	1	4.24847	1.28173	28.3326	77.4969	0	1
20241021 _26 _S1_SC_0_1	DGT-eluate	N	0.0135389	0.0572691	0.0174918	0.383593	1	0.035295	0.149808	0.045758	1	2.62701	0.780081	3.29782	1	22.1017	57.8604	0.238683	1	0.308186	6.76253	17.7044	1	4.24445	1.29644	28.3326	74.43	0	1
20241021 _27 _S1_SC_0_2	DGT-eluate	N	0.012987	0.0549808	0.01662	0.367957	1	0.035295	0.150096	0.0453535	1	2.74142	0.788099	3.33491	1	22.3289	60.9612	0.238248	1	0.304662	6.7502	18.4234	1	4.25263	1.28498	28.3326	77.6715	0	1
20241021 _28 _S1_SC_0_3	DGT-eluate	N	0.0124293	0.0525877	0.0159864	0.352155	1	0.035295	0.149869	0.0455487	1	2.86197	0.783995	3.3163	1	22.2126	63.3565	0.238708	1	0.306877	6.76322	19.2868	1	4.24619	1.29052	28.3326	81.087	0	1
20241021 _29 _S1_SC_0_4	DGT-eluate	N	0.0134643	0.0570724	0.0172268	0.38148	1	0.035295	0.150261	0.0453569	1	2.64338	0.786286	3.32997	1	22.2775	58.6283	0.237932	1	0.304183	6.74123	17.7417	1	4.25728	1.28508	28.3326	74.8939	0	1
20241021 _30 _S1_SC_0_5	DGT-eluate	N	0.0135599	0.0571912	0.0174552	0.384188	1	0.035295	0.149483	0.0456198	1	2.62336	0.781267	3.29404	1	22.1353	57.8323	0.238996	1	0.307524	6.77138	17.6922	1	4.23525	1.29253	28.3326	74.3267	0	1
20241021 _31 _S6_SC_1_1	DGT-eluate	N	0.0138091	0.0581129	0.0176795	0.391248	1	0.035295	0.14914	0.0453484	1	2.57656	0.786667	3.30972	1	22.2883	57.2195	0.239415	1	0.306267	6.78325	17.4063	1	4.22552	1.28484	28.3326	73.0007	0.000127475	0.999873
20241021 _32 _S6_SC_1_2	DGT-eluate	N	0.0136489	0.0576965	0.0173337	0.38671	1	0.035295	0.149803	0.0450072	1	2.60718	0.792332	3.34611	1	22.4488	58.289	0.238494	1	0.302585	6.75716	17.5456	1	4.2443	1.27517	28.3326	73.8683	0	1
20241021 _34 _S6_SC_1_4	DGT-eluate	N	0.0139599	0.0589026	0.017689	0.39552	1	0.035295	0.149512	0.044905	1	2.54981	0.793764	3.34723	1	22.4894	57.1105	0.239021	1	0.302739	6.7721	17.1999	1	4.23607	1.27228	28.3326	72.2428	0.000342578	0.999657
20241021 _35 _S6_SC_1_5	DGT-eluate	N	0.0138574	0.0586812	0.0175834	0.392618	1	0.035295	0.150123	0.044972	1	2.56727	0.792004	3.35293	1	22.4396	57.368	0.23798	1	0.301789	6.74259	17.2323	1	4.25339	1.27417	28.3326	72.7374	0.000227287	0.999773
20241021 _36 _S6_SC_0_1	DGT-eluate	N	0.0137747	0.0583501	0.0176242	0.390273	1	0.035295	0.150183	0.0453686	1	2.58387	0.787088	3.3318	1	22.3003	57.3558	0.237785	1	0.304091	6.73708	17.3299	1	4.25509	1.28541	28.3326	73.208	0.000204797	0.999795
20241021 _37 _S6_SC_0_2	DGT-eluate	N	0.0136089	0.0574137	0.0173632	0.385575	1	0.035295	0.149712	0.0452583	1	2.61868	0.790076	3.33321	1	22.3849	58.328	0.239018	1	0.304851	6.77202	17.6396	1	4.24173	1.28229	28.3326	74.194	1.99715e-05	0.99998
20241021 _38 _S6_SC_0_3	DGT-eluate	N	0.0137206	0.0580784	0.0176097	0.388741	1	0.035295	0.149977	0.0454979	1	2.59454	0.783783	3.31379	1	22.2066	57.3654	0.238209	1	0.305495	6.74909	17.4431	1	4.24925	1.28908	28.3326	73.5102	0.00028006	0.99972
20241021 _39 _S6_SC_0_4	DGT-eluate	N	0.0137074	0.0579592	0.0173699	0.388367	1	0.035295	0.149868	0.044936	1	2.59593	0.795041	3.35921	1	22.5256	58.1996	0.238651	1	0.302332	6.76161	17.4769	1	4.24615	1.27315	28.3326	73.5496	0.000112263	0.999888
20241021 _40 _S6_SC_0_5	DGT-eluate	N	0.0139015	0.0586565	0.017788	0.393865	1	0.035295	0.149521	0.0453489	1	2.55968	0.785479	3.31113	1	22.2547	56.7281	0.23886	1	0.305396	6.76754	17.2535	1	4.23633	1.28485	28.3326	72.5225	0.000513811	0.999486
20241021 _41 _S1_61NiSC_1_1	DGT-eluate	Y	0.01381	0.0589617	0.0404264	0.391272	1	0.035295	0.151292	0.10373	1	2.57713	0.342865	1.46261	1	9.71427	24.9369	0.236049	1	0.690369	6.68788	17.1672	1	4.28651	2.93893	28.3326	73.017	0.0156219	0.984378
20241021 _42 _S1_61NiSC_1_2	DGT-eluate	Y	0.0135391	0.0574508	0.0411339	0.383599	1	0.035295	0.150442	0.107658	1	2.62914	0.330688	1.4025	1	9.36925	24.5349	0.237717	1	0.721552	6.73515	17.6281	1	4.26242	3.05024	28.3326	74.4905	0.0160313	0.983969
20241021 _43 _S1_61NiSC_1_3	DGT-eluate	Y	0.0134581	0.057081	0.0392204	0.381304	1	0.035295	0.150266	0.10327	1	2.64386	0.344632	1.46046	1	9.76433	25.7121	0.237849	1	0.69273	6.73887	17.7494	1	4.25743	2.92591	28.3326	74.9076	0.0147082	0.985292
20241021 _44 _S1_61NiSC_1_4	DGT-eluate	Y	0.0130007	0.0550967	0.0362201	0.368343	1	0.035295	0.150329	0.0987886	1	2.73974	0.360216	1.52657	1	10.2059	27.8324	0.237819	1	0.662317	6.73803	18.3677	1	4.25922	2.79894	28.3326	77.624	0.013483	0.986517
20241021 _45 _S1_61NiSC_1_5	DGT-eluate	Y	0.0134882	0.0573965	0.0372658	0.382157	1	0.035295	0.150842	0.0979691	1	2.63992	0.363474	1.54523	1	10.2982	27.06	0.236992	1	0.654349	6.71461	17.6509	1	4.27374	2.77572	28.3326	74.7959	0.0143771	0.985623
20241021 _46 _S1_61NiSC_0_1	DGT-eluate	Y	0.0135235	0.0575829	0.0388416	0.383157	1	0.035295	0.150927	0.101747	1	2.63085	0.349782	1.48828	1	9.91025	25.9755	0.236938	1	0.679576	6.71306	17.586	1	4.27616	2.88275	28.3326	74.5388	0.0154943	0.984506
20241021 _47 _S1_61NiSC_0_2	DGT-eluate	Y	0.0135545	0.0572199	0.0389155	0.384034	1	0.035295	0.149666	0.101795	1	2.62665	0.349709	1.47498	1	9.90817	25.9077	0.238955	1	0.685479	6.77021	17.7041	1	4.24044	2.88411	28.3326	74.42	0.0155466	0.984453
20241021 _48 _S1_61NiSC_0_3	DGT-eluate	Y	0.0134184	0.0571845	0.0387701	0.380178	1	0.035295	0.151067	0.102401	1	2.65224	0.347583	1.48042	1	9.84793	26.0116	0.236692	1	0.683391	6.70611	17.7099	1	4.28014	2.90128	28.3326	75.145	0.0153677	0.984632
20241021 _49 _S1_61NiSC_0_4	DGT-eluate	Y	0.0136707	0.0582543	0.0383669	0.387327	1	0.035295	0.150958	0.0994712	1	2.60322	0.357936	1.52382	1	10.1413	26.288	0.236656	1	0.663847	6.70508	17.3894	1	4.27704	2.81828	28.3326	73.7559	0.0151504	0.98485
20241021 _50 _S1_61NiSC_0_5	DGT-eluate	Y	0.0135287	0.0576454	0.0428414	0.383302	1	0.035295	0.151022	0.112286	1	2.63139	0.316953	1.35002	1	8.98012	23.5223	0.236547	1	0.749064	6.702	17.5611	1	4.27885	3.18135	28.3326	74.5542	0.0182508	0.981749
20241021 _51 _S6_61NiSC_1_1	DGT-eluate	Y	0.0136688	0.0577749	0.0254255	0.387272	1	0.035295	0.149834	0.0659446	1	2.60484	0.540325	2.28138	1	15.3088	39.7023	0.238793	1	0.44376	6.76563	17.548	1	4.24519	1.86838	28.3326	73.8018	0.00599239	0.994008
20241021 _52 _S6_61NiSC_1_2	DGT-eluate	Y	0.01356	0.0575321	0.0245434	0.38419	1	0.035295	0.150353	0.0641606	1	2.62476	0.555238	2.35363	1	15.7313	41.1129	0.238114	1	0.43069	6.7464	17.6363	1	4.25991	1.81784	28.3326	74.3664	0.00536522	0.994635
20241021 _53 _S6_61NiSC_1_3	DGT-eluate	Y	0.0135777	0.0571911	0.0235099	0.384693	1	0.035295	0.149321	0.0613875	1	2.62217	0.580862	2.44568	1	16.4573	42.964	0.239349	1	0.41431	6.78138	17.7051	1	4.23066	1.73927	28.3326	74.2931	0.00461733	0.995383
20241021 _54 _S6_61NiSC_1_4	DGT-eluate	Y	0.0137215	0.0580609	0.0245468	0.388767	1	0.035295	0.15003	0.0634042	1	2.59417	0.561568	2.37586	1	15.9107	41.1008	0.238276	1	0.426017	6.75097	17.4328	1	4.25075	1.79641	28.3326	73.4996	0.00543582	0.994564
20241021 _55 _S6_61NiSC_1_5	DGT-eluate	Y	0.01388	0.058737	0.0248254	0.393257	1	0.035295	0.149884	0.0633701	1	2.56286	0.561942	2.37622	1	15.9213	40.6485	0.238097	1	0.425665	6.74592	17.2281	1	4.2466	1.79544	28.3326	72.6124	0.00571735	0.994283
20241021 _56 _S6_61NiSC_0_1	DGT-eluate	Y	0.0136466	0.0574438	0.0235681	0.386645	1	0.035295	0.149235	0.0612777	1	2.60966	0.582853	2.45129	1	16.5138	42.8672	0.239799	1	0.414182	6.79414	17.6514	1	4.22823	1.73616	28.3326	73.9386	0.00457684	0.995423
20241021 _57 _S6_61NiSC_0_2	DGT-eluate	Y	0.0135087	0.057336	0.0237274	0.382738	1	0.035295	0.150436	0.0622549	1	2.63555	0.572845	2.43139	1	16.2302	42.5964	0.237572	1	0.417281	6.73103	17.6649	1	4.26223	1.76384	28.3326	74.6721	0.00462307	0.995377
20241021 _58 _S6_61NiSC_0_3	DGT-eluate	Y	0.0136986	0.057588	0.0248406	0.388118	1	0.035295	0.149036	0.0643004	1	2.59953	0.554247	2.32978	1	15.7033	40.6307	0.239846	1	0.434943	6.79546	17.5859	1	4.22258	1.8218	28.3326	73.6516	0.00549619	0.994504
20241021 _59 _S6_61NiSC_0_4	DGT-eluate	Y	0.013499	0.0573859	0.023671	0.382461	1	0.035295	0.150576	0.0621687	1	2.63764	0.573877	2.43778	1	16.2595	42.6931	0.237589	1	0.416686	6.73152	17.6933	1	4.26622	1.7614	28.3326	74.7314	0.00458229	0.995418
20241021 _60 _S6_61NiSC_0_5	DGT-eluate	Y	0.0134367	0.0568317	0.0230202	0.380696	1	0.035295	0.149992	0.0607161	1	2.64995	0.587004	2.48234	1	16.6314	43.8892	0.238691	1	0.408624	6.76274	17.837	1	4.24967	1.72025	28.3326	75.0801	0.00407266	0.995927
20250103_SC_1	Clay digest	N	0.0111346	0.0400151	0.0120393	0.315472	1	0.035295	0.12751	0.0383697	1	3.20334	0.932196	3.34786	1	26.4116	84.1484	0.281066	1	0.303768	7.96335	25.3755	1	3.6127	1.08711	28.3326	90.7591	0	1
20250103_SC_2	Clay digest	N	0.0118505	0.040174	0.0121563	0.335757	1	0.035295	0.12029	0.036398	1	3.00864	0.98203	3.32671	1	27.8235	83.269	0.297938	1	0.305388	8.44137	25.2636	1	3.40812	1.03125	28.3326	85.2426	0	1
20250103_SC_3	Clay digest	N	0.0122194	0.0407279	0.0122846	0.346209	1	0.035295	0.11825	0.0356308	1	2.91551	1.00197	3.33955	1	28.3885	82.4194	0.302984	1	0.304267	8.58434	24.8997	1	3.35033	1.00951	28.3326	82.6041	0	1
20250103_SP_1	Clay digest	N	0.0118255	0.0472	0.0141308	0.335047	1	0.035295	0.141485	0.0423557	1	3.01082	0.84531	3.3684	1	23.9498	71.805	0.253329	1	0.302203	7.17748	21.5158	1	4.00864	1.20005	28.3326	85.3045	0.000958631	0.999041
20250103_SP_2	Clay digest	N	0.0114241	0.0468726	0.0141497	0.323675	1	0.035295	0.145387	0.0439159	1	3.1173	0.814171	3.33745	1	23.0676	71.5819	0.24606	1	0.304634	6.97153	21.6445	1	4.1192	1.24425	28.3326	88.3213	0.000680109	0.99932
20250103_SP_3	Clay digest	N	0.0115193	0.0469623	0.0141768	0.326372	1	0.035295	0.144511	0.0436291	1	3.09361	0.819279	3.33964	1	23.2123	71.4942	0.247729	1	0.304862	7.01882	21.6219	1	4.09439	1.23613	28.3326	87.6501	0.000755839	0.999244
20250103_61NiSC_1	Clay digest	Y	0.0133474	0.051965	0.0769645	0.378167	1	0.035295	0.138129	0.204513	1	2.66876	0.173921	0.676848	1	4.92765	13.087	0.259125	1	1.49295	7.3417	19.4907	1	3.91355	5.7944	28.3326	75.6129	0.0454072	0.954593
20250103_61NiSC_2	Clay digest	Y	0.0141746	0.0523317	0.0768786	0.401605	1	0.035295	0.130927	0.192309	1	2.51341	0.18484	0.682114	1	5.23701	13.1028	0.273001	1	1.47973	7.73484	19.3481	1	3.7095	5.44862	28.3326	71.2115	0.0451923	0.954808
20250103_61NiSC_3	Clay digest	Y	0.0141919	0.0521501	0.0773351	0.402093	1	0.035295	0.130234	0.193111	1	2.50955	0.184047	0.676052	1	5.21454	13.0339	0.274356	1	1.49426	7.77324	19.4265	1	3.68986	5.47133	28.3326	71.1021	0.0454701	0.95453
20250211_SC_extract_1	Clay extract	N	0.00952235	0.0395282	0.01166	0.269793	1	0.035295	0.147171	0.0434145	1	3.74125	0.826096	3.42704	1	23.4055	87.1684	0.243754	1	0.298332	6.90619	25.7236	1	4.16975	1.23005	28.3326	105.999	0	1
20250211_SC_extract_2	Clay extract	N	0.0118685	0.0496705	0.0149815	0.336265	1	0.035295	0.148302	0.0447382	1	2.99938	0.798728	3.34043	1	22.6301	67.5981	0.241214	1	0.304334	6.83423	20.4178	1	4.20178	1.26755	28.3326	84.9802	0	1
20250211_SP_w_extract_1	Clay extract	N	0.0144132	0.0613922	0.0182784	0.408364	1	0.035295	0.151038	0.0449481	1	2.47044	0.793939	3.38156	1	22.4944	55.3331	0.236598	1	0.299889	6.70343	16.483	1	4.27929	1.2735	28.3326	69.9941	0.00261842	0.997382
20250211_SP_w_extract_2	Clay extract	N	0.0143003	0.0609377	0.0182689	0.405166	1	0.035295	0.151118	0.0452834	1	2.48921	0.787648	3.35726	1	22.3161	55.3114	0.236588	1	0.302164	6.70315	16.6061	1	4.28157	1.283	28.3326	70.5259	0.00254882	0.997451
20250211_SP_uw_extract_1	Clay extract	N	0.0134949	0.0574838	0.0172233	0.382346	1	0.035295	0.150868	0.0452084	1	2.63679	0.787969	3.35533	1	22.3252	58.6524	0.236362	1	0.301599	6.69674	17.5956	1	4.2745	1.28087	28.3326	74.7073	0.00129968	0.9987
20250211_SP_uw_extract_2	Clay extract	N	0.0134604	0.0570732	0.0172594	0.381368	1	0.035295	0.150264	0.0454193	1	2.64432	0.783858	3.32479	1	22.2088	58.5141	0.237411	1	0.304362	6.72649	17.7138	1	4.25737	1.28685	28.3326	74.9204	0.00128857	0.998711
20250211_61NiSC_extract_1	Clay extract	Y	0.0133266	0.0562535	0.0842383	0.377576	1	0.035295	0.149667	0.224126	1	2.67232	0.158612	0.669407	1	4.4939	11.9542	0.238762	1	1.50897	6.76474	17.9951	1	4.24045	6.35007	28.3326	75.7138	0.0468617	0.953138
20250211_61NiSC_extract_2	Clay extract	Y	0.0131702	0.0562704	0.0845609	0.373147	1	0.035295	0.151415	0.227456	1	2.70212	0.156215	0.667237	1	4.42598	11.9148	0.235811	1	1.51302	6.68116	17.9795	1	4.28997	6.44443	28.3326	76.5581	0.0474383	0.952562
Table D2 RSDs of the obtained Ni isotope ratios
Sample-ID	Sample type	61Ni-spike (Yes - Y/No - N)	64Ni/58Ni	62Ni/58Ni	61Ni/58Ni	60Ni/58Ni	58Ni/58Ni	64Ni/60Ni	62Ni/60Ni	61Ni/60Ni	60Ni/60Ni	58Ni/60Ni	64Ni/61Ni	62Ni/61Ni	61Ni/61Ni	60Ni/61Ni	58Ni/61Ni	64Ni/62Ni	62Ni/62Ni	61Ni/62Ni	60Ni/62Ni	58Ni/62Ni	64Ni/64Ni	62Ni/64Ni	61Ni/64Ni	60Ni/64Ni	58Ni/64Ni
20241121_S6_SP_1_5_a	Plant digest	N	0.00726352	0.00265073	0.00851222	0.00726352	0	0	0.00937545	0.00781568	0	0.0078307	0.00805275	0.0101272	0	0.00805275	0.0089666	0.00903215	0	0.00935461	0.00903215	0.00294905	0	0.00937545	0.00781568	0	0.0078307
20241121_S1_SP_1_1	Plant digest	N	0.0103125	0.0125525	0.00867072	0.0103125	0	0	0.0129245	0.00889481	0	0.0102571	0.00889408	0.0102745	0	0.00889408	0.00854456	0.0139636	0	0.0104177	0.0139636	0.0128276	0	0.0129245	0.00889481	0	0.0102571
20241121_S1_SP_1_2	Plant digest	N	0.00876131	0.00642657	0.00939034	0.00876131	0	0	0.00869295	0.00715167	0	0.00913207	0.00599429	0.00893579	0	0.00599429	0.00871646	0.00913104	0	0.00855329	0.00913104	0.00654731	0	0.00869295	0.00715167	0	0.00913207
20241121_S1_SP_1_3	Plant digest	N	0.0106812	0.0103283	0.00757004	0.0106812	0	0	0.013329	0.00953085	0	0.0107988	0.00915876	0.0126002	0	0.00915876	0.00764554	0.0127752	0	0.0121865	0.0127752	0.0105511	0	0.013329	0.00953085	0	0.0107988
20241121_S1_SP_1_4	Plant digest	N	0.00798026	0.00755766	0.00815077	0.00798026	0	0	0.0121758	0.00874949	0	0.00804357	0.00896186	0.0112407	0	0.00896186	0.0086472	0.0116131	0	0.0117849	0.0116131	0.00814165	0	0.0121758	0.00874949	0	0.00804357
20241121_S1_SP_1_5	Plant digest	N	0.00979734	0.0126447	0.0142281	0.00979734	0	0	0.0123249	0.0116093	0	0.0101815	0.0120285	0.0173143	0	0.0120285	0.0145044	0.01246	0	0.0172876	0.01246	0.0121674	0	0.0123249	0.0116093	0	0.0101815
20241121_S6_SP_1_1	Plant digest	N	0.00910419	0.0108241	0.0116	0.00910419	0	0	0.00957719	0.0103566	0	0.00912908	0.0110624	0.00730773	0	0.0110624	0.0113866	0.00992376	0	0.00642339	0.00992376	0.0100663	0	0.00957719	0.0103566	0	0.00912908
20241121_S6_SP_1_2	Plant digest	N	0.00635378	0.00958118	0.00574646	0.00635378	0	0	0.00883915	0.00664311	0	0.00625969	0.00693451	0.010237	0	0.00693451	0.00576462	0.00966749	0	0.0104628	0.00966749	0.0101102	0	0.00883915	0.00664311	0	0.00625969
20241121_S6_SP_1_3	Plant digest	N	0.00883803	0.0120905	0.00943978	0.00883803	0	0	0.00912113	0.00705422	0	0.00896749	0.00743722	0.0114	0	0.00743722	0.00951451	0.00928014	0	0.0114099	0.00928014	0.0115877	0	0.00912113	0.00705422	0	0.00896749
20241121_S6_SP_1_4	Plant digest	N	0.00756201	0.00759097	0.0100299	0.00756201	0	0	0.0111757	0.0169759	0	0.00730161	0.016297	0.0116436	0	0.016297	0.0101872	0.0118291	0	0.0103407	0.0118291	0.00712062	0	0.0111757	0.0169759	0	0.00730161
20241121_S6_SP_1_5_b	Plant digest	N	0.00846231	0.0126955	0.00656546	0.00846231	0	0	0.0143055	0.00671284	0	0.00731837	0.00630597	0.0140377	0	0.00630597	0.00718349	0.0145732	0	0.0138593	0.0145732	0.0125233	0	0.0143055	0.00671284	0	0.00731837
20241121_S1_SC_1_1	Plant digest	N	0.0146524	0.015424	0.0102569	0.0146524	0	0	0.0174239	0.0144876	0	0.014334	0.0150966	0.00990226	0	0.0150966	0.0100929	0.0172399	0	0.00837732	0.0172399	0.0136655	0	0.0174239	0.0144876	0	0.014334
20241121_S1_SC_1_2	Plant digest	N	0.0158442	0.0234723	0.014828	0.0158442	0	0	0.0173834	0.0178796	0	0.0147689	0.0173357	0.0200984	0	0.0173357	0.0150001	0.018958	0	0.0218711	0.018958	0.0235559	0	0.0173834	0.0178796	0	0.0147689
20241121_S1_SC_1_3	Plant digest	N	0.00877698	0.0175039	0.00912318	0.00877698	0	0	0.0154686	0.0100211	0	0.00911366	0.00994345	0.0143771	0	0.00994345	0.00803665	0.0156513	0	0.0143708	0.0156513	0.0168783	0	0.0154686	0.0100211	0	0.00911366
20241122_S1_SC_1_4	Plant digest	N	0.013642	0.0133743	0.0129232	0.013642	0	0	0.00894505	0.0120289	0	0.013226	0.0119426	0.012281	0	0.0119426	0.0127012	0.00840923	0	0.01197	0.00840923	0.0114405	0	0.00894505	0.0120289	0	0.013226
20241122_S1_SC_1_5	Plant digest	N	0.0113224	0.0106961	0.0111944	0.0113224	0	0	0.0146472	0.0113199	0	0.0121658	0.0111465	0.0120641	0	0.0111465	0.012085	0.0148624	0	0.0120227	0.0148624	0.0119689	0	0.0146472	0.0113199	0	0.0121658
20241122_S6_SC_1_1	Plant digest	N	0.00928908	0.0102024	0.00715596	0.00928908	0	0	0.00939325	0.0114675	0	0.00929051	0.0130501	0.0145125	0	0.0130501	0.00730982	0.0101356	0	0.014279	0.0101356	0.0108383	0	0.00939325	0.0114675	0	0.00929051
20241122_S6_SC_1_2	Plant digest	N	0.0176716	0.0148551	0.0073983	0.0176716	0	0	0.0143679	0.0148774	0	0.0176929	0.0150233	0.0112851	0	0.0150233	0.00815378	0.0140214	0	0.0103744	0.0140214	0.0147169	0	0.0143679	0.0148774	0	0.0176929
20241122_S6_SC_1_3	Plant digest	N	0.00764019	0.0122664	0.00867795	0.00764019	0	0	0.00713329	0.00744999	0	0.00701114	0.00721774	0.0072076	0	0.00721774	0.00865607	0.00641981	0	0.00758861	0.00641981	0.011417	0	0.00713329	0.00744999	0	0.00701114
20241122_S6_SC_1_4	Plant digest	N	0.00633557	0.0102043	0.00832714	0.00633557	0	0	0.0108969	0.00476355	0	0.0058869	0.00548784	0.0120869	0	0.00548784	0.00895054	0.011688	0	0.0116924	0.011688	0.00989571	0	0.0108969	0.00476355	0	0.0058869
20241122_S6_SC_1_5	Plant digest	N	0.015247	0.0130968	0.0122876	0.015247	0	0	0.0125388	0.0130083	0	0.0155915	0.0136311	0.00938162	0	0.0136311	0.0116382	0.0116879	0	0.00929071	0.0116879	0.012693	0	0.0125388	0.0130083	0	0.0155915
20241122_Startpoint_0_1	Plant digest	N	0.023451	0.0180314	0.0120415	0.023451	0	0	0.0245129	0.0196354	0	0.0239516	0.0192335	0.0103807	0	0.0192335	0.0131339	0.0240054	0	0.00942145	0.0240054	0.0171932	0	0.0245129	0.0196354	0	0.0239516
20241122_Startpoint_0_2	Plant digest	N	0.00465165	0.0119603	0.0119877	0.00465165	0	0	0.0119796	0.0101107	0	0.00501739	0.00979985	0.0118895	0	0.00979985	0.0112845	0.0118663	0	0.0123692	0.0118663	0.0121366	0	0.0119796	0.0101107	0	0.00501739
20241122_Startpoint_0_3	Plant digest	N	0.013995	0.0122432	0.0106415	0.013995	0	0	0.019955	0.018114	0	0.0145331	0.0169808	0.0100342	0	0.0169808	0.0104407	0.0194708	0	0.0112248	0.0194708	0.0127547	0	0.019955	0.018114	0	0.0145331
20241122_Startpoint_0_4	Plant digest	N	0.00947137	0.01432	0.0112871	0.00947137	0	0	0.0120189	0.00958401	0	0.00994644	0.00964359	0.0151402	0	0.00964359	0.0106051	0.0121649	0	0.0152366	0.0121649	0.0142564	0	0.0120189	0.00958401	0	0.00994644
20241122_Startpoint_0_5	Plant digest	N	0.00824283	0.0103655	0.00276522	0.00824283	0	0	0.00790129	0.00704609	0	0.00846502	0.00708465	0.0110908	0	0.00708465	0.00357353	0.00846316	0	0.0104543	0.00846316	0.0102297	0	0.00790129	0.00704609	0	0.00846502
20241122_Startpoint_0_6	Plant digest	N	0.00954842	0.014895	0.0106667	0.00954842	0	0	0.0192814	0.0148585	0	0.0103019	0.015872	0.0116669	0	0.015872	0.0107873	0.0196631	0	0.0111073	0.0196631	0.0139114	0	0.0192814	0.0148585	0	0.0103019
20241122_Startpoint_0_7	Plant digest	N	0.0257594	0.016613	0.0191318	0.0257594	0	0	0.0287735	0.0240242	0	0.0257246	0.0251282	0.0250709	0	0.0251282	0.0184149	0.0266151	0	0.0244101	0.0266151	0.0162132	0	0.0287735	0.0240242	0	0.0257246
20241126_Startpoint_0_8	Plant digest	N	0.0135148	0.0155339	0.0135338	0.0135148	0	0	0.0164664	0.0164085	0	0.013836	0.0167568	0.0193455	0	0.0167568	0.0145866	0.0172085	0	0.0193983	0.0172085	0.0158481	0	0.0164664	0.0164085	0	0.013836
20241126_Startpoint_0_9	Plant digest	N	0.023758	0.0112437	0.00936326	0.023758	0	0	0.0282305	0.025785	0	0.0239488	0.0254195	0.0131403	0	0.0254195	0.0102024	0.0275934	0	0.0134095	0.0275934	0.0112713	0	0.0282305	0.025785	0	0.0239488
20241126_Startpoint_0_10	Plant digest	N	0.00561914	0.00833374	0.00871216	0.00561914	0	0	0.00983705	0.00669451	0	0.00679558	0.00689602	0.0128062	0	0.00689602	0.00937157	0.0102382	0	0.0123858	0.0102382	0.00874768	0	0.00983705	0.00669451	0	0.00679558
20241126_S1_61NiSC_1_1	Plant digest	Y	0.0100538	0.0117573	0.0089317	0.0100538	0	0	0.013154	0.0100108	0	0.00960081	0.0104066	0.0124048	0	0.0104066	0.00891522	0.01262	0	0.0110838	0.01262	0.0120802	0	0.013154	0.0100108	0	0.00960081
20241126_S1_61NiSC_1_2	Plant digest	Y	0.00842671	0.0115078	0.00689123	0.00842671	0	0	0.00720615	0.00709876	0	0.00824587	0.00798597	0.0116629	0	0.00798597	0.00765538	0.00628468	0	0.0112332	0.00628468	0.010995	0	0.00720615	0.00709876	0	0.00824587
20241126_S1_61NiSC_1_3	Plant digest	Y	0.00541632	0.00640798	0.00943994	0.00541632	0	0	0.00763759	0.0105836	0	0.0051082	0.0107297	0.0119883	0	0.0107297	0.00923223	0.00777966	0	0.0118853	0.00777966	0.00660269	0	0.00763759	0.0105836	0	0.0051082
20241126_S1_61NiSC_1_4	Plant digest	Y	0.00845134	0.00949709	0.00729582	0.00845134	0	0	0.00959802	0.00715351	0	0.00851378	0.00750302	0.011627	0	0.00750302	0.00755425	0.00944383	0	0.0112082	0.00944383	0.00989346	0	0.00959802	0.00715351	0	0.00851378
20241126_S1_61NiSC_1_5	Plant digest	Y	0.0174177	0.00883975	0.0116416	0.0174177	0	0	0.0178738	0.0176663	0	0.0180704	0.018406	0.0153868	0	0.018406	0.0113925	0.0191097	0	0.016135	0.0191097	0.0100014	0	0.0178738	0.0176663	0	0.0180704
20241126_S6_61NiSC_1_1	Plant digest	Y	0.0140058	0.00897924	0.0132143	0.0140058	0	0	0.0122031	0.0101091	0	0.0140504	0.0104216	0.0135858	0	0.0104216	0.013391	0.0125399	0	0.0129181	0.0125399	0.00951685	0	0.0122031	0.0101091	0	0.0140504
20241126_S6_61NiSC_1_2	Plant digest	Y	0.0159021	0.00924832	0.00505953	0.0159021	0	0	0.012506	0.0146749	0	0.0171186	0.0150873	0.00804907	0	0.0150873	0.00518537	0.0132018	0	0.00869332	0.0132018	0.00936339	0	0.012506	0.0146749	0	0.0171186
20241126_S6_61NiSC_1_3	Plant digest	Y	0.00880485	0.00764273	0.00818905	0.00880485	0	0	0.00709585	0.00360725	0	0.00914987	0.00376369	0.00686151	0	0.00376369	0.00884194	0.00741741	0	0.00643829	0.00741741	0.00658667	0	0.00709585	0.00360725	0	0.00914987
20241126_S6_61NiSC_1_4	Plant digest	Y	0.0110742	0.0130725	0.0147163	0.0110742	0	0	0.0149265	0.00984612	0	0.0115614	0.00968387	0.0158732	0	0.00968387	0.0144627	0.0145586	0	0.0160085	0.0145586	0.0136523	0	0.0149265	0.00984612	0	0.0115614
20241126_S6_61NiSC_1_5	Plant digest	Y	0.00592569	0.0141514	0.00787472	0.00592569	0	0	0.0145072	0.00552329	0	0.0054353	0.006104	0.0187139	0	0.006104	0.00780424	0.0148913	0	0.0156089	0.0148913	0.0139007	0	0.0145072	0.00552329	0	0.0054353
20241021 _1 _S1_SP_1_1	DGT-eluate	N	0.00928527	0.0084741	0.0111763	0.00928527	0	0	0.00920971	0.0111463	0	0.00902152	0.0111302	0.00838936	0	0.0111302	0.00989018	0.00867732	0	0.0080811	0.00867732	0.00813386	0	0.00920971	0.0111463	0	0.00902152
20241021 _2 _S1_SP_1_2	DGT-eluate	N	0.00471888	0.00427105	0.0116512	0.00471888	0	0	0.00378167	0.00935166	0	0.00504587	0.00997234	0.0100844	0	0.00997234	0.0122625	0.00461917	0	0.0109044	0.00461917	0.0044963	0	0.00378167	0.00935166	0	0.00504587
20241021 _3 _S1_SP_1_3	DGT-eluate	N	0.00548953	0.010179	0.0114285	0.00548953	0	0	0.00655065	0.00859434	0	0.00548183	0.00901518	0.00764319	0	0.00901518	0.0102408	0.007387	0	0.00889892	0.007387	0.0104667	0	0.00655065	0.00859434	0	0.00548183
20241021 _4 _S1_SP_1_4	DGT-eluate	N	0.00804647	0.00668715	0.0118289	0.00804647	0	0	0.00870436	0.0106328	0	0.00871129	0.0104672	0.0111855	0	0.0104672	0.0127162	0.00987496	0	0.0129904	0.00987496	0.00846249	0	0.00870436	0.0106328	0	0.00871129
20241021 _5 _S1_SP_1_5	DGT-eluate	N	0.00978921	0.0097202	0.00640853	0.00978921	0	0	0.00564308	0.00792446	0	0.0101579	0.0078633	0.00800483	0	0.0078633	0.00653312	0.00615562	0	0.00751586	0.00615562	0.0100124	0	0.00564308	0.00792446	0	0.0101579
20241021 _6 _S1_SP_0_1	DGT-eluate	N	0.00908928	0.00775543	0.0124771	0.00908928	0	0	0.0132156	0.0109667	0	0.00935215	0.0105473	0.0131295	0	0.0105473	0.0123254	0.0124769	0	0.0124451	0.0124769	0.00753793	0	0.0132156	0.0109667	0	0.00935215
20241021 _7 _S1_SP_0_2	DGT-eluate	N	0.0102845	0.00728924	0.00855714	0.0102845	0	0	0.00926566	0.0116222	0	0.0104342	0.0127991	0.0144904	0	0.0127991	0.00865197	0.0091216	0	0.0144396	0.0091216	0.00860381	0	0.00926566	0.0116222	0	0.0104342
20241021 _8 _S1_SP_0_3	DGT-eluate	N	0.0114802	0.0089851	0.0109878	0.0114802	0	0	0.0106822	0.0104292	0	0.0117589	0.00986646	0.00805467	0	0.00986646	0.00893894	0.0114013	0	0.00706164	0.0114013	0.00992713	0	0.0106822	0.0104292	0	0.0117589
20241021 _9 _S1_SP_0_4	DGT-eluate	N	0.00879965	0.0108117	0.00871731	0.00879965	0	0	0.00613925	0.00891047	0	0.00912051	0.00871292	0.0111852	0	0.00871292	0.00901917	0.00663102	0	0.0108035	0.00663102	0.0115758	0	0.00613925	0.00891047	0	0.00912051
20241021 _10 _S1_SP_0_5	DGT-eluate	N	0.0063651	0.012102	0.00748817	0.0063651	0	0	0.010497	0.00932515	0	0.00632129	0.00946995	0.0107377	0	0.00946995	0.00806866	0.00961782	0	0.011731	0.00961782	0.0107846	0	0.010497	0.00932515	0	0.00632129
20241021 _11 _S6_SP_1_1	DGT-eluate	N	0.0114063	0.0076423	0.0118987	0.0114063	0	0	0.0115171	0.0113426	0	0.011594	0.0113234	0.0122241	0	0.0113234	0.0119746	0.0114978	0	0.0108187	0.0114978	0.00737625	0	0.0115171	0.0113426	0	0.011594
20241021 _12 _S6_SP_1_2	DGT-eluate	N	0.0109178	0.0123356	0.0111476	0.0109178	0	0	0.00692012	0.0129288	0	0.0113315	0.01304	0.0131403	0	0.01304	0.0112385	0.00779233	0	0.0136349	0.00779233	0.0126943	0	0.00692012	0.0129288	0	0.0113315
20241021 _13 _S6_SP_1_3	DGT-eluate	N	0.00754609	0.00959619	0.00725167	0.00754609	0	0	0.0109633	0.00673917	0	0.00768188	0.00753677	0.00979167	0	0.00753677	0.00869313	0.0101831	0	0.00902989	0.0101831	0.0089318	0	0.0109633	0.00673917	0	0.00768188
20241021 _14 _S6_SP_1_4	DGT-eluate	N	0.00912464	0.00919417	0.011756	0.00912464	0	0	0.00678025	0.0117385	0	0.00905907	0.0118004	0.00885365	0	0.0118004	0.0124736	0.00577816	0	0.0100963	0.00577816	0.00844055	0	0.00678025	0.0117385	0	0.00905907
20241021 _15 _S6_SP_1_5	DGT-eluate	N	0.00810616	0.00943293	0.0104857	0.00810616	0	0	0.0144436	0.023004	0	0.0218177	0.0125201	0.0109675	0	0.0125201	0.009918	0.011522	0	0.00924474	0.011522	0.00856716	0	0.0144436	0.023004	0	0.0218177
20241021 _16 _S6_SP_0_1	DGT-eluate	N	0.00927022	0.00784101	0.00793534	0.00927022	0	0	0.015291	0.00892863	0	0.00857179	0.0105503	0.0135454	0	0.0105503	0.00852662	0.0164997	0	0.0147814	0.0164997	0.00811168	0	0.015291	0.00892863	0	0.00857179
20241021 _17 _S6_SP_0_2	DGT-eluate	N	0.00926735	0.0113768	0.00824538	0.00926735	0	0	0.00838805	0.00500822	0	0.00911112	0.00503297	0.0106646	0	0.00503297	0.00821366	0.00982166	0	0.0109191	0.00982166	0.0126319	0	0.00838805	0.00500822	0	0.00911112
20241021 _18 _S6_SP_0_3	DGT-eluate	N	0.00943507	0.0122355	0.0131847	0.00943507	0	0	0.0115868	0.014361	0	0.00937092	0.0145342	0.0116877	0	0.0145342	0.0134617	0.012485	0	0.0116296	0.012485	0.0125653	0	0.0115868	0.014361	0	0.00937092
20241021 _19 _S6_SP_0_4	DGT-eluate	N	0.00920923	0.00826493	0.00347042	0.00920923	0	0	0.00944779	0.00798959	0	0.00905792	0.00769941	0.00770383	0	0.00769941	0.00372915	0.00896418	0	0.00831346	0.00896418	0.008621	0	0.00944779	0.00798959	0	0.00905792
20241021 _20 _S6_SP_0_5	DGT-eluate	N	0.00985036	0.0120481	0.00464622	0.00985036	0	0	0.00688827	0.0101816	0	0.00949732	0.00971164	0.0116615	0	0.00971164	0.00499468	0.00659176	0	0.0111223	0.00659176	0.0113807	0	0.00688827	0.0101816	0	0.00949732
20241021 _21 _S1_SC_1_1	DGT-eluate	N	0.0102731	0.00791191	0.00796982	0.0102731	0	0	0.0130727	0.00971456	0	0.0107708	0.010188	0.0113733	0	0.010188	0.00845076	0.0134355	0	0.0113403	0.0134355	0.00882602	0	0.0130727	0.00971456	0	0.0107708
20241021 _22 _S1_SC_1_2	DGT-eluate	N	0.00873988	0.00909491	0.00583902	0.00873988	0	0	0.00926059	0.00904581	0	0.00898566	0.00898838	0.0107383	0	0.00898838	0.00574361	0.00928997	0	0.0104012	0.00928997	0.00926377	0	0.00926059	0.00904581	0	0.00898566
20241021 _23 _S1_SC_1_3	DGT-eluate	N	0.0102393	0.00863201	0.00420166	0.0102393	0	0	0.014211	0.0101206	0	0.00975717	0.0107223	0.010068	0	0.0107223	0.00481383	0.0138302	0	0.00992699	0.0138302	0.00772973	0	0.014211	0.0101206	0	0.00975717
20241021 _24 _S1_SC_1_4	DGT-eluate	N	0.0090399	0.00764731	0.0128507	0.0090399	0	0	0.00972972	0.00583859	0	0.00891644	0.00556477	0.0131257	0	0.00556477	0.0120371	0.0100517	0	0.0127888	0.0100517	0.0077742	0	0.00972972	0.00583859	0	0.00891644
20241021 _25 _S1_SC_1_5	DGT-eluate	N	0.00828271	0.0123124	0.00928311	0.00828271	0	0	0.0138107	0.0128386	0	0.00845318	0.0130931	0.0126755	0	0.0130931	0.00865133	0.0140197	0	0.0124899	0.0140197	0.0129113	0	0.0138107	0.0128386	0	0.00845318
20241021 _26 _S1_SC_0_1	DGT-eluate	N	0.00599254	0.0173525	0.0111884	0.00599254	0	0	0.0149966	0.0117358	0	0.00591584	0.0113553	0.0170585	0	0.0113553	0.00974159	0.0152611	0	0.0171373	0.0152611	0.0173704	0	0.0149966	0.0117358	0	0.00591584
20241021 _27 _S1_SC_0_2	DGT-eluate	N	0.0124098	0.0114403	0.0110665	0.0124098	0	0	0.0087302	0.0143524	0	0.0126736	0.0144579	0.00970941	0	0.0144579	0.0107315	0.00833813	0	0.00868241	0.00833813	0.0111767	0	0.0087302	0.0143524	0	0.0126736
20241021 _28 _S1_SC_0_3	DGT-eluate	N	0.00329218	0.00826868	0.0104162	0.00329218	0	0	0.00750397	0.00889707	0	0.00367328	0.00837075	0.00686139	0	0.00837075	0.0101202	0.00694835	0	0.00665033	0.00694835	0.00787109	0	0.00750397	0.00889707	0	0.00367328
20241021 _29 _S1_SC_0_4	DGT-eluate	N	0.00869287	0.0112347	0.00904242	0.00869287	0	0	0.0121323	0.0132327	0	0.008906	0.0136275	0.0149122	0	0.0136275	0.00883904	0.011739	0	0.0148757	0.011739	0.0110957	0	0.0121323	0.0132327	0	0.008906
20241021 _30 _S1_SC_0_5	DGT-eluate	N	0.00737329	0.0105967	0.00922188	0.00737329	0	0	0.00983834	0.0136745	0	0.00719357	0.0136317	0.011162	0	0.0136317	0.00928867	0.00991035	0	0.0116153	0.00991035	0.0107485	0	0.00983834	0.0136745	0	0.00719357
20241021 _31 _S6_SC_1_1	DGT-eluate	N	0.00781297	0.010235	0.0091974	0.00781297	0	0	0.0114537	0.0124808	0	0.0077673	0.0120199	0.0163452	0	0.0120199	0.00922519	0.0127316	0	0.0172521	0.0127316	0.0109091	0	0.0114537	0.0124808	0	0.0077673
20241021 _32 _S6_SC_1_2	DGT-eluate	N	0.0101805	0.0153548	0.0112201	0.0101805	0	0	0.0172342	0.0131843	0	0.0104973	0.0131259	0.0107846	0	0.0131259	0.0117228	0.0173003	0	0.0109413	0.0173003	0.0157151	0	0.0172342	0.0131843	0	0.0104973
20241021 _34 _S6_SC_1_4	DGT-eluate	N	0.00915093	0.011556	0.00959699	0.00915093	0	0	0.0083567	0.00806947	0	0.00910097	0.00790347	0.00835545	0	0.00790347	0.00966472	0.00881818	0	0.00786528	0.00881818	0.0116749	0	0.0083567	0.00806947	0	0.00910097
20241021 _35 _S6_SC_1_5	DGT-eluate	N	0.0115746	0.00638327	0.0085951	0.0115746	0	0	0.00820017	0.00908805	0	0.0120084	0.00961275	0.010205	0	0.00961275	0.00950502	0.00779435	0	0.00973755	0.00779435	0.00630837	0	0.00820017	0.00908805	0	0.0120084
20241021 _36 _S6_SC_0_1	DGT-eluate	N	0.00990167	0.0131965	0.00992166	0.00990167	0	0	0.0108838	0.0140323	0	0.00953311	0.0142452	0.0119878	0	0.0142452	0.0110164	0.0104071	0	0.0124255	0.0104071	0.0130402	0	0.0108838	0.0140323	0	0.00953311
20241021 _37 _S6_SC_0_2	DGT-eluate	N	0.0142848	0.0145464	0.0137155	0.0142848	0	0	0.0126025	0.0124035	0	0.0140321	0.0129419	0.015998	0	0.0129419	0.0140529	0.013222	0	0.0153879	0.013222	0.0144332	0	0.0126025	0.0124035	0	0.0140321
20241021 _38 _S6_SC_0_3	DGT-eluate	N	0.00859515	0.00855457	0.0079974	0.00859515	0	0	0.0095955	0.00330193	0	0.00800154	0.00386777	0.00908839	0	0.00386777	0.00827189	0.0104004	0	0.00961431	0.0104004	0.00843547	0	0.0095955	0.00330193	0	0.00800154
20241021 _39 _S6_SC_0_4	DGT-eluate	N	0.00901688	0.0132395	0.00680773	0.00901688	0	0	0.0107277	0.0117276	0	0.00866551	0.0115145	0.0168906	0	0.0115145	0.00676935	0.0113465	0	0.0158372	0.0113465	0.0124251	0	0.0107277	0.0117276	0	0.00866551
20241021 _40 _S6_SC_0_5	DGT-eluate	N	0.00904249	0.0131145	0.00681142	0.00904249	0	0	0.0133485	0.00947326	0	0.00837983	0.00986314	0.00979166	0	0.00986314	0.00653878	0.0132353	0	0.00931287	0.0132353	0.0122531	0	0.0133485	0.00947326	0	0.00837983
20241021 _41 _S1_61NiSC_1_1	DGT-eluate	Y	0.0111034	0.0169757	0.0148872	0.0111034	0	0	0.0135079	0.00778327	0	0.0106404	0.00787674	0.0136401	0	0.00787674	0.0147453	0.0130948	0	0.0143062	0.0130948	0.0164401	0	0.0135079	0.00778327	0	0.0106404
20241021 _42 _S1_61NiSC_1_2	DGT-eluate	Y	0.00867276	0.00646417	0.00711824	0.00867276	0	0	0.00849156	0.00540701	0	0.00893874	0.00551608	0.00490589	0	0.00551608	0.00698832	0.00807682	0	0.00582581	0.00807682	0.00648538	0	0.00849156	0.00540701	0	0.00893874
20241021 _43 _S1_61NiSC_1_3	DGT-eluate	Y	0.00844324	0.0110772	0.00792458	0.00844324	0	0	0.00956987	0.00500437	0	0.00911794	0.00506286	0.00968726	0	0.00506286	0.00820939	0.00930199	0	0.0105805	0.00930199	0.0104271	0	0.00956987	0.00500437	0	0.00911794
20241021 _44 _S1_61NiSC_1_4	DGT-eluate	Y	0.00706588	0.0104447	0.00789494	0.00706588	0	0	0.00937439	0.00683123	0	0.00757203	0.00675776	0.0110924	0	0.00675776	0.00857208	0.00957626	0	0.0109027	0.00957626	0.011122	0	0.00937439	0.00683123	0	0.00757203
20241021 _45 _S1_61NiSC_1_5	DGT-eluate	Y	0.0125242	0.00567565	0.00792525	0.0125242	0	0	0.015065	0.0118055	0	0.0125948	0.0121948	0.0075772	0	0.0121948	0.00771657	0.0145255	0	0.00759432	0.0145255	0.00544267	0	0.015065	0.0118055	0	0.0125948
20241021 _46 _S1_61NiSC_0_1	DGT-eluate	Y	0.011582	0.0108856	0.0085748	0.011582	0	0	0.0114558	0.00779651	0	0.0118399	0.00739056	0.011387	0	0.00739056	0.00912884	0.0119565	0	0.011936	0.0119565	0.0119479	0	0.0114558	0.00779651	0	0.0118399
20241021 _47 _S1_61NiSC_0_2	DGT-eluate	Y	0.0124475	0.00575349	0.00871091	0.0124475	0	0	0.0123828	0.0106593	0	0.0120611	0.0101715	0.00817445	0	0.0101715	0.0075742	0.0115796	0	0.00802273	0.0115796	0.00674039	0	0.0123828	0.0106593	0	0.0120611
20241021 _48 _S1_61NiSC_0_3	DGT-eluate	Y	0.00979056	0.00677525	0.00713003	0.00979056	0	0	0.010889	0.0131697	0	0.0105835	0.0131936	0.00518668	0	0.0131936	0.00745787	0.00962712	0	0.00473576	0.00962712	0.0067748	0	0.010889	0.0131697	0	0.0105835
20241021 _49 _S1_61NiSC_0_4	DGT-eluate	Y	0.00719933	0.00731507	0.0104893	0.00719933	0	0	0.0108176	0.013108	0	0.00717394	0.0129631	0.00698086	0	0.0129631	0.0104309	0.0109701	0	0.00716214	0.0109701	0.00875087	0	0.0108176	0.013108	0	0.00717394
20241021 _50 _S1_61NiSC_0_5	DGT-eluate	Y	0.00840831	0.0131869	0.00707455	0.00840831	0	0	0.0107865	0.00698597	0	0.00817437	0.0071043	0.00954947	0	0.0071043	0.00659549	0.0105923	0	0.0102025	0.0105923	0.0125329	0	0.0107865	0.00698597	0	0.00817437
20241021 _51 _S6_61NiSC_1_1	DGT-eluate	Y	0.00627693	0.0126128	0.00787278	0.00627693	0	0	0.00989943	0.0061893	0	0.00585073	0.00577837	0.00916291	0	0.00577837	0.00721747	0.00906782	0	0.00902632	0.00906782	0.0121182	0	0.00989943	0.0061893	0	0.00585073
20241021 _52 _S6_61NiSC_1_2	DGT-eluate	Y	0.00577459	0.00896943	0.0100674	0.00577459	0	0	0.0120541	0.0102142	0	0.00561316	0.00930376	0.0103744	0	0.00930376	0.00901749	0.01241	0	0.0102849	0.01241	0.00857929	0	0.0120541	0.0102142	0	0.00561316
20241021 _53 _S6_61NiSC_1_3	DGT-eluate	Y	0.00841813	0.0111388	0.0126163	0.00841813	0	0	0.0127015	0.0156393	0	0.00866316	0.014994	0.0118244	0	0.014994	0.0123937	0.012707	0	0.0114348	0.012707	0.0104175	0	0.0127015	0.0156393	0	0.00866316
20241021 _54 _S6_61NiSC_1_4	DGT-eluate	Y	0.00987232	0.010318	0.00774946	0.00987232	0	0	0.012116	0.00566517	0	0.009555	0.00629047	0.0108572	0	0.00629047	0.00834869	0.0127136	0	0.0111198	0.0127136	0.0103778	0	0.012116	0.00566517	0	0.009555
20241021 _55 _S6_61NiSC_1_5	DGT-eluate	Y	0.00694494	0.00881897	0.00937846	0.00694494	0	0	0.00834369	0.0080813	0	0.00699048	0.00869147	0.0118022	0	0.00869147	0.0094022	0.00672825	0	0.0114926	0.00672825	0.00833132	0	0.00834369	0.0080813	0	0.00699048
20241021 _56 _S6_61NiSC_0_1	DGT-eluate	Y	0.010228	0.0114156	0.0114872	0.010228	0	0	0.00812835	0.0118214	0	0.00992833	0.0110933	0.0109488	0	0.0110933	0.0103434	0.00882529	0	0.012546	0.00882529	0.01201	0	0.00812835	0.0118214	0	0.00992833
20241021 _57 _S6_61NiSC_0_2	DGT-eluate	Y	0.00981158	0.0142828	0.0130981	0.00981158	0	0	0.0130897	0.0122277	0	0.0100096	0.0114253	0.0215323	0	0.0114253	0.0119834	0.0135885	0	0.0222327	0.0135885	0.014342	0	0.0130897	0.0122277	0	0.0100096
20241021 _58 _S6_61NiSC_0_3	DGT-eluate	Y	0.0129531	0.0168266	0.0147711	0.0129531	0	0	0.00993324	0.0106252	0	0.0129922	0.0110938	0.0079889	0	0.0110938	0.0148321	0.00894075	0	0.00653897	0.00894075	0.0161646	0	0.00993324	0.0106252	0	0.0129922
20241021 _59 _S6_61NiSC_0_4	DGT-eluate	Y	0.00500439	0.0132097	0.00968388	0.00500439	0	0	0.0118516	0.0105775	0	0.00496182	0.00994564	0.0136239	0	0.00994564	0.00880563	0.0110037	0	0.0147984	0.0110037	0.0127807	0	0.0118516	0.0105775	0	0.00496182
20241021 _60 _S6_61NiSC_0_5	DGT-eluate	Y	0.010684	0.0140614	0.00868904	0.010684	0	0	0.0136238	0.0111651	0	0.0109145	0.0114662	0.00856076	0	0.0114662	0.00895261	0.0140076	0	0.00857966	0.0140076	0.0143642	0	0.0136238	0.0111651	0	0.0109145
20250103_SC_1	Clay digest	N	0.0385808	0.0111238	0.0142315	0.0385808	0	0	0.0358292	0.0299133	0	0.0389172	0.0300273	0.0167965	0	0.0300273	0.0135012	0.0350772	0	0.0171498	0.0350772	0.0120093	0	0.0358292	0.0299133	0	0.0389172
20250103_SC_2	Clay digest	N	0.0196769	0.010058	0.0114018	0.0196769	0	0	0.0187741	0.0235933	0	0.0203384	0.0232064	0.0113455	0	0.0232064	0.0123276	0.016986	0	0.0106026	0.016986	0.00889817	0	0.0187741	0.0235933	0	0.0203384
20250103_SC_3	Clay digest	N	0.0141692	0.0120724	0.0163737	0.0141692	0	0	0.0175388	0.0167433	0	0.0148779	0.0168719	0.0127187	0	0.0168719	0.0167996	0.0172868	0	0.0130334	0.0172868	0.0125935	0	0.0175388	0.0167433	0	0.0148779
20250103_SP_1	Clay digest	N	0.00766226	0.0097378	0.0130262	0.00766226	0	0	0.00992979	0.0115881	0	0.0078138	0.01176	0.012174	0	0.01176	0.0125113	0.00981782	0	0.0127505	0.00981782	0.0100517	0	0.00992979	0.0115881	0	0.0078138
20250103_SP_2	Clay digest	N	0.00747702	0.0163852	0.0113484	0.00747702	0	0	0.0117722	0.00978925	0	0.00757711	0.00984507	0.016141	0	0.00984507	0.0114502	0.0121242	0	0.0159827	0.0121242	0.0163779	0	0.0117722	0.00978925	0	0.00757711
20250103_SP_3	Clay digest	N	0.0104914	0.0124413	0.0102701	0.0104914	0	0	0.00833873	0.00897616	0	0.00957106	0.00937335	0.0152164	0	0.00937335	0.00994967	0.00856433	0	0.0142286	0.00856433	0.0132816	0	0.00833873	0.00897616	0	0.00957106
20250103_61NiSC_1	Clay digest	Y	0.0230003	0.014542	0.0093609	0.0230003	0	0	0.0302726	0.027318	0	0.0230495	0.0266061	0.00903926	0	0.0266061	0.00907128	0.0298314	0	0.00901837	0.0298314	0.0144965	0	0.0302726	0.027318	0	0.0230495
20250103_61NiSC_2	Clay digest	Y	0.00557947	0.00728203	0.00748311	0.00557947	0	0	0.00900114	0.00648594	0	0.00557124	0.00637579	0.0065047	0	0.00637579	0.00688572	0.00905087	0	0.00717757	0.00905087	0.00720071	0	0.00900114	0.00648594	0	0.00557124
20250103_61NiSC_3	Clay digest	Y	0.0084459	0.0120033	0.00623114	0.0084459	0	0	0.00780142	0.00924761	0	0.00839213	0.00953103	0.0101426	0	0.00953103	0.0064723	0.00849032	0	0.00965762	0.00849032	0.0121026	0	0.00780142	0.00924761	0	0.00839213
20250211_SC_extract_1	Clay extract	N	0.00645111	0.0131593	0.00907424	0.00645111	0	0	0.014501	0.010467	0	0.00589894	0.00999018	0.00984129	0	0.00999018	0.00867335	0.0149566	0	0.009725	0.0149566	0.0133639	0	0.014501	0.010467	0	0.00589894
20250211_SC_extract_2	Clay extract	N	0.00938744	0.0142587	0.011254	0.00938744	0	0	0.00825283	0.0102183	0	0.0098193	0.0104073	0.0107888	0	0.0104073	0.0110104	0.00814381	0	0.0108658	0.00814381	0.0136	0	0.00825283	0.0102183	0	0.0098193
20250211_SP_w_extract_1	Clay extract	N	0.011829	0.00558488	0.0127849	0.011829	0	0	0.0147313	0.0154793	0	0.0116174	0.0151025	0.0135429	0	0.0151025	0.0127059	0.0154762	0	0.0137405	0.0154762	0.00594318	0	0.0147313	0.0154793	0	0.0116174
20250211_SP_w_extract_2	Clay extract	N	0.00792783	0.00947227	0.00663545	0.00792783	0	0	0.012347	0.00668883	0	0.00779744	0.00653001	0.0114291	0	0.00653001	0.00687196	0.0133224	0	0.0114224	0.0133224	0.0101528	0	0.012347	0.00668883	0	0.00779744
20250211_SP_uw_extract_1	Clay extract	N	0.0128356	0.016567	0.0145388	0.0128356	0	0	0.0114526	0.00681194	0	0.0124733	0.00689404	0.00948397	0	0.00689404	0.0141252	0.0116368	0	0.00975672	0.0116368	0.016178	0	0.0114526	0.00681194	0	0.0124733
20250211_SP_uw_extract_2	Clay extract	N	0.00683548	0.0121981	0.00847946	0.00683548	0	0	0.00921806	0.00904034	0	0.00615106	0.00819386	0.0139777	0	0.00819386	0.00871361	0.00989548	0	0.0142864	0.00989548	0.0125863	0	0.00921806	0.00904034	0	0.00615106
20250211_61NiSC_extract_1	Clay extract	Y	0.0100195	0.0130789	0.00830846	0.0100195	0	0	0.0168503	0.00790377	0	0.0104358	0.00778951	0.0136886	0	0.00778951	0.00836962	0.016284	0	0.0131439	0.016284	0.0132458	0	0.0168503	0.00790377	0	0.0104358
20250211_61NiSC_extract_2	Clay extract	Y	0.00648412	0.00677702	0.0041174	0.00648412	0	0	0.0103923	0.00623469	0	0.00671267	0.00659958	0.00727167	0	0.00659958	0.00412139	0.0107884	0	0.00718426	0.0107884	0.00677351	0	0.0103923	0.00623469	0	0.00671267
Table D3 Delta-values for all Ni isotope ratios relative to SRM986. The 64Ni isotope was calculated based on 60Ni due to high background on m/z 64
Sample-ID	Sample type	61Ni-spike (Yes - Y/No - N)	δ(64Ni/58Ni)SRM986	δ(62Ni/58Ni)SRM986	δ(61Ni/58Ni)SRM986	δ(60Ni/58Ni)SRM986	δ(58Ni/58Ni)SRM986	δ(64Ni/60Ni)SRM986	δ(62Ni/60Ni)SRM986	δ(61Ni/60Ni)SRM986	δ(60Ni/60Ni)SRM986	δ(58Ni/60Ni)SRM986	δ(64Ni/61Ni)SRM986	δ(62Ni/61Ni)SRM986	δ(61Ni/61Ni)SRM986	δ(60Ni/61Ni)SRM986	δ(58Ni/61Ni)SRM986	δ(64Ni/62Ni)SRM986	δ(62Ni/62Ni)SRM986	δ(61Ni/62Ni)SRM986	δ(60Ni/62Ni)SRM986	δ(58Ni/62Ni)SRM986	δ(64Ni/64Ni)SRM986	δ(62Ni/64Ni)SRM986	δ(61Ni/64Ni)SRM986	δ(60Ni/64Ni)SRM986	δ(58Ni/64Ni)SRM986
20241121_S6_SP_1_5_a	Plant digest	N	3.037	-5.62128	-12.748	3.037	0	0	-8.64785	-15.7442	0	-3.01743	16.001	7.2038	0	16.001	12.9426	8.74783	0	-7.14495	8.74783	5.72002	0	-8.64785	-15.7442	2.22045e-13	-3.01743
20241121_S1_SP_1_1	Plant digest	N	11.7587	-9.51777	-22.0146	11.7587	0	2.22045e-13	-21.0448	-33.3877	0	-11.6118	34.546	12.7632	0	34.546	22.5405	21.5221	0	-12.595	21.5221	9.67645	0	-21.0448	-33.3877	-1.11022e-13	-11.6118
20241121_S1_SP_1_2	Plant digest	N	-6.51319	-10.0783	-26.0907	-6.51319	0	-2.22045e-13	-3.59069	-19.7081	0	6.55737	20.108	16.4415	0	20.108	26.7995	3.60708	0	-16.1756	3.60708	10.1904	0	-3.59069	-19.7081	2.22045e-13	6.55737
20241121_S1_SP_1_3	Plant digest	N	9.59121	-9.63645	-14.7419	9.59121	0	-2.22045e-13	-19.0606	-24.1089	0	-9.48978	24.7095	5.16695	0	24.7095	14.9925	19.4558	0	-5.13304	19.4558	9.79744	0	-19.0606	-24.1089	2.22045e-13	-9.48978
20241121_S1_SP_1_4	Plant digest	N	9.44476	-6.4761	-17.4413	9.44476	0	-2.22045e-13	-15.7737	-26.6313	0	-9.35265	27.3628	11.1591	0	27.3628	17.7509	16.0273	0	-11.0293	16.0273	6.52653	0	-15.7737	-26.6313	4.44089e-13	-9.35265
20241121_S1_SP_1_5	Plant digest	N	3.33585	-19.2298	-22.6512	3.33585	0	0	-22.4923	-25.8974	0	-3.321	26.5889	3.50006	0	26.5889	23.1762	23.0107	0	-3.4811	23.0107	19.6151	0	-22.4923	-25.8974	0	-3.321
20241121_S6_SP_1_1	Plant digest	N	-2.40714	-19.0701	-28.2768	-2.40714	0	0	-16.7049	-25.9289	0	2.41674	26.622	9.47391	0	26.622	29.0997	16.9896	0	-9.37829	16.9896	19.4492	0	-16.7049	-25.9289	0	2.41674
20241121_S6_SP_1_2	Plant digest	N	6.80153	-9.17819	-22.5139	6.80153	0	0	-15.8667	-29.1125	0	-6.75081	29.9908	13.6428	0	29.9908	23.0324	16.1282	0	-13.4592	16.1282	9.26324	0	-15.8667	-29.1125	-1.11022e-13	-6.75081
20241121_S6_SP_1_3	Plant digest	N	-4.15148	-10.3257	-11.2402	-4.15148	0	0	-6.19264	-7.11327	0	4.17726	7.16723	0.925801	0	7.16723	11.3694	6.23777	0	-0.924266	6.23777	10.4336	0	-6.19264	-7.11327	0	4.17726
20241121_S6_SP_1_4	Plant digest	N	19.9818	-11.7435	-11.2248	19.9818	0	-2.22045e-13	-31.0966	-30.5904	0	-19.5821	31.5588	-0.523643	0	31.5588	11.3536	32.1014	0	0.524597	32.1014	11.8832	0	-31.0966	-30.5904	2.22045e-13	-19.5821
20241121_S6_SP_1_5_b	Plant digest	N	6.69801	-7.12363	-3.52957	6.69801	0	0	-13.7224	-10.1546	0	-6.64507	10.2617	-3.60583	0	10.2617	3.54346	13.9199	0	3.61956	13.9199	7.17487	0	-13.7224	-10.1546	2.22045e-13	-6.64507
20241121_S1_SC_1_1	Plant digest	N	52.7768	-22.4057	-21.3851	52.7768	0	2.22045e-13	-71.4066	-70.4394	0	-50.123	75.7803	-1.04185	0	75.7803	21.8539	76.9046	0	1.04362	76.9046	22.9193	0	-71.4066	-70.4394	-1.11022e-13	-50.123
20241121_S1_SC_1_2	Plant digest	N	-17.0128	-40.5622	-45.9156	-17.0128	0	-5.55112e-13	-23.8286	-29.3375	0	17.4135	30.2692	5.63377	0	30.2692	48.139	24.58	0	-5.56323	24.58	42.2844	0	-23.8286	-29.3375	6.66134e-13	17.4135
20241121_S1_SC_1_3	Plant digest	N	4.6503	-34.8241	-34.9587	4.6503	0	0	-39.1653	-39.3608	0	-4.52483	41.019	0.162116	0	41.019	36.2386	40.9342	0	-0.122899	40.9342	36.0878	0	-39.1653	-39.3608	2.22045e-13	-4.52483
20241122_S1_SC_1_4	Plant digest	N	25.6654	-16.1876	-25.2767	25.6654	0	6.66134e-13	-40.8054	-49.6648	0	-25.0227	52.2765	9.33602	0	52.2765	25.9429	42.5415	0	-9.23802	42.5415	16.4539	0	-40.8054	-49.6648	-6.66134e-13	-25.0227
20241122_S1_SC_1_5	Plant digest	N	21.6794	-20.6641	-29.1923	21.6794	0	-2.22045e-13	-41.4446	-49.7897	0	-21.2189	52.4148	8.79593	0	52.4148	30.081	43.2368	0	-8.70759	43.2368	21.1001	0	-41.4446	-49.7897	2.22045e-13	-21.2189
20241122_S6_SC_1_1	Plant digest	N	26.377	-22.0713	-40.075	26.377	0	2.22045e-13	-47.2029	-64.7416	0	-25.6986	69.2398	18.7666	0	69.2398	41.7589	49.5416	0	-18.4094	49.5416	22.5695	0	-47.2029	-64.7416	-2.22045e-13	-25.6986
20241122_S6_SC_1_2	Plant digest	N	50.2721	-20.6247	-22.5126	50.2721	0	0	-67.5013	-69.3041	0	-47.8555	74.466	1.93894	0	74.466	23.0506	72.388	0	-1.93224	72.388	21.0661	0	-67.5013	-69.3041	-1.11022e-13	-47.8555
20241122_S6_SC_1_3	Plant digest	N	-10.9009	-22.4468	-45.2009	-10.9009	0	0	-11.6748	-34.6834	0	11.0274	35.9348	23.8388	0	35.9348	47.3644	11.8133	0	-23.2814	11.8133	22.9727	0	-11.6748	-34.6834	-1.11022e-13	11.0274
20241122_S6_SC_1_4	Plant digest	N	-7.34402	-21.5988	-24.2386	-7.34402	0	0	-14.3582	-17.023	0	7.40929	17.3189	2.7128	0	17.3189	24.8601	14.5678	0	-2.70253	14.5678	22.0828	0	-14.3582	-17.023	-1.11022e-13	7.40929
20241122_S6_SC_1_5	Plant digest	N	1.41956	-23.5945	-42.6498	1.41956	0	4.44089e-13	-24.9765	-44.0102	0	-1.4067	46.0375	19.9118	0	46.0375	44.5697	25.6167	0	-19.5202	25.6167	24.1718	0	-24.9765	-44.0102	-5.55112e-13	-1.4067
20241122_Startpoint_0_1	Plant digest	N	32.4693	-82	-84.0118	32.4693	0	0	-102.04	-105.393	0	-19.5743	124.203	2.68759	0	124.203	93.0504	122.597	0	-2.48402	122.597	89.8009	0	-102.04	-105.393	-1.11022e-13	-19.5743
20241122_Startpoint_0_2	Plant digest	N	-0.438644	-53.2933	-112.396	-0.438644	0	6.66134e-13	-52.7639	-111.881	0	0.636344	126.089	66.5802	0	126.089	126.647	55.7805	0	-62.422	55.7805	56.3252	0	-52.7639	-111.881	-6.66134e-13	0.636344
20241122_Startpoint_0_3	Plant digest	N	11.0841	-52.0225	-175.006	11.0841	0	0	-62.3986	-184.045	0	-10.9277	225.559	149.083	0	225.559	212.16	66.5603	0	-129.737	66.5603	54.887	0	-62.3986	-184.045	-1.11022e-13	-10.9277
20241122_Startpoint_0_4	Plant digest	N	68.2086	12.9407	-18.1035	68.2086	0	4.44089e-13	-51.6247	-80.6715	0	-63.6684	87.8596	31.6106	0	87.8596	18.4539	54.5123	0	-30.6399	54.5123	-12.7457	0	-51.6247	-80.6715	-3.33067e-13	-63.6684
20241122_Startpoint_0_5	Plant digest	N	-31.4657	-48.4354	-77.0785	-31.4657	0	0	-17.5154	-47.0858	0	32.4945	49.4266	31.0369	0	49.4266	83.5172	17.8329	0	-30.1007	17.8329	50.9008	0	-17.5154	-47.0858	-1.11022e-13	32.4945
20241122_Startpoint_0_6	Plant digest	N	87.2018	29.7443	-181.374	87.2018	0	0	-52.8478	-247.035	0	-80.2068	328.088	257.904	0	328.088	221.568	55.7983	0	-205.019	55.7983	-28.885	0	-52.8478	-247.035	0	-80.2068
20241122_Startpoint_0_7	Plant digest	N	209.465	8.80748	-179.214	209.465	0	0	-161.281	-317.86	0	-167.08	471.271	229.215	0	471.271	219.155	197.259	0	-186.457	197.259	-8.27811	0	-161.281	-317.86	2.22045e-13	-167.08
20241126_Startpoint_0_8	Plant digest	N	36.1745	-53.2143	-57.2608	36.1745	0	-2.22045e-13	-85.183	-89.3431	0	-33.5559	98.7594	4.38901	0	98.7594	60.9215	94.2121	0	-4.31628	94.2121	56.2406	0	-85.183	-89.3431	2.22045e-13	-33.5559
20241126_Startpoint_0_9	Plant digest	N	96.0601	46.882	-52.7529	96.0601	0	0	-44.8609	-135.759	0	-87.6351	157.115	105.19	0	157.115	55.6972	46.9766	0	-95.1735	46.9766	-44.7824	0	-44.8609	-135.759	0	-87.6351
20241126_Startpoint_0_10	Plant digest	N	91.9168	-44.2401	-83.3727	91.9168	0	0	-124.689	-160.523	0	-84.1731	191.248	42.6977	0	191.248	90.9627	142.46	0	-40.9445	142.46	46.288	0	-124.689	-160.523	-1.11022e-13	-84.1731
20241126_S1_61NiSC_1_1	Plant digest	Y	-149.638	-73.9134	699.601	-149.638	0	0	90.4477	1000.87	0	177.641	-499.795	-455.092	0	-499.795	-411.583	-81.8831	0	835.217	-81.8831	79.8271	0	90.4477	1000.87	-1.11022e-13	177.641
20241126_S1_61NiSC_1_2	Plant digest	Y	-9.23196	-52.8387	550.024	-9.23196	0	-2.22045e-13	-44.0086	564.488	0	9.33477	-360.807	-388.939	0	-360.807	-354.848	46.0359	0	636.504	46.0359	55.7955	0	-44.0086	564.488	2.22045e-13	9.33477
20241126_S1_61NiSC_1_3	Plant digest	Y	-46.6948	-52.5291	493.134	-46.6948	0	-2.22045e-13	-4.84493	567.987	0	50.4725	-361.701	-365.421	0	-361.701	-330.218	6.03267	0	575.887	6.03267	55.4555	0	-4.84493	567.987	0	50.4725
20241126_S1_61NiSC_1_4	Plant digest	Y	-88.4828	-56.3277	789.381	-88.4828	0	-2.22045e-13	36.6047	965.231	0	98.6309	-490.724	-472.604	0	-490.724	-441.106	-34.1945	0	896.155	-34.1945	59.7041	0	36.6047	965.231	0	98.6309
20241126_S1_61NiSC_1_5	Plant digest	Y	5.67276	-46.8812	909.291	5.67276	0	2.22045e-13	-52.24	898.566	0	-5.61672	-473.274	-500.8	0	-473.274	-476.245	55.1343	0	1003.21	55.1343	49.1885	0	-52.24	898.566	-2.22045e-13	-5.61672
20241126_S6_61NiSC_1_1	Plant digest	Y	-4.42441	-26.0196	190.459	-4.42441	0	2.22045e-13	-21.6731	195.778	0	4.46836	-163.705	-181.844	0	-163.705	-159.988	22.1676	0	222.263	22.1676	26.7161	0	-21.6731	195.778	-2.22045e-13	4.46836
20241126_S6_61NiSC_1_2	Plant digest	Y	30.509	-22.7824	156.419	30.509	0	2.22045e-13	-51.6961	122.209	0	-29.5823	-108.88	-154.962	0	-108.88	-135.261	54.5292	0	183.381	54.5292	23.3149	0	-51.6961	122.209	-3.33067e-13	-29.5823
20241126_S6_61NiSC_1_3	Plant digest	Y	-5.35722	-18.0593	217.879	-5.35722	0	2.22045e-13	-12.7523	224.468	0	5.41039	-183.3	-193.729	0	-183.3	-178.901	12.9313	0	240.279	12.9313	18.3928	0	-12.7523	224.468	-2.22045e-13	5.41039
20241126_S6_61NiSC_1_4	Plant digest	Y	-5.19648	-30.0399	174.5	-5.19648	0	-2.22045e-13	-24.9718	180.638	0	5.22428	-152.996	-174.15	0	-152.996	-148.572	25.6147	0	210.874	25.6147	30.9713	0	-24.9718	180.638	2.22045e-13	4.41219
20241126_S6_61NiSC_1_5	Plant digest	Y	14.4454	-17.6976	194.488	14.4454	0	-4.44089e-13	-31.5414	177.579	0	-14.1745	-150.707	-177.653	0	-150.707	-162.817	32.9137	0	216.105	32.9137	18.1213	0	-31.5414	177.579	4.44089e-13	-22.1909
20241021 _1 _S1_SP_1_1	DGT-eluate	N	-28.5376	-27.2354	-23.873	-28.5376	0	0	2.0781	6.09282	0	30.2627	-5.09938	-3.84669	0	-5.09938	23.5909	-1.64123	0	3.64944	-1.64123	27.7435	0	2.0781	6.09282	0	30.2627
20241021 _2 _S1_SP_1_2	DGT-eluate	N	-30.0574	-28.9295	-25.4689	-30.0574	0	0	0.774933	4.25504	0	30.112	-3.21092	-2.65043	0	-3.21092	27.3417	0.226771	0	4.39409	0.226771	30.7348	0	0.774933	4.25504	0	30.112
20241021 _3 _S1_SP_1_3	DGT-eluate	N	-34.1598	-43.995	-38.1448	-34.1598	0	0	-10.0436	-4.22079	0	34.9585	5.21256	-5.53008	0	5.21256	40.3851	11.7889	0	6.90861	11.7889	46.961	0	-10.0436	-4.22079	0	34.9585
20241021 _4 _S1_SP_1_4	DGT-eluate	N	-64.723	-72.0679	-52.9744	-64.723	0	0	-6.94283	14.4797	0	70.036	-12.3181	-20.441	0	-12.3181	54.9617	8.7514	0	21.9081	8.7514	78.3748	0	-6.94283	14.4797	0	70.036
20241021 _5 _S1_SP_1_5	DGT-eluate	N	-11.1868	-7.27536	-3.00444	-11.1868	0	0	3.76157	8.41099	0	11.1388	-8.19	-3.80679	0	-8.19	2.77471	-4.06109	0	4.86428	-4.06109	7.29121	0	3.76157	8.41099	0	11.1388
20241021 _6 _S1_SP_0_1	DGT-eluate	N	-11.6186	-12.061	-3.28093	-11.6186	0	0	-1.48139	8.22122	0	11.3177	-8.46514	-8.72773	0	-8.46514	3.03927	1.02684	0	10.4169	1.02684	13.5098	0	-1.48139	8.22122	0	11.3177
20241021 _7 _S1_SP_0_2	DGT-eluate	N	-20.5759	-28.5811	-11.8584	-20.5759	0	0	-8.04008	9.23375	0	20.2854	-9.84188	-18.237	0	-9.84188	9.94821	7.18772	0	16.0845	7.18772	27.422	0	-8.04008	9.23375	0	20.2854
20241021 _8 _S1_SP_0_3	DGT-eluate	N	-5.67821	-18.8336	-6.80058	-5.67821	0	0	-12.5104	-1.41173	0	5.69329	0.541702	-11.9994	0	0.541702	6.57487	11.7552	0	10.1491	11.7552	16.5427	0	-12.5104	-1.41173	0	5.69329
20241021 _9 _S1_SP_0_4	DGT-eluate	N	-11.4724	-17.8057	-12.3378	-11.4724	0	0	-7.07156	-1.09007	0	10.944	1.52604	-4.86175	0	1.52604	12.6511	5.97255	0	5.67423	5.97255	17.6229	0	-7.07156	-1.09007	0	10.944
20241021 _10 _S1_SP_0_5	DGT-eluate	N	-9.30506	-12.6141	-12.5272	-9.30506	0	0	-2.92336	-3.19676	0	9.7928	2.86329	0.146825	0	2.86329	12.5694	2.91595	0	-0.0350916	2.91595	12.2708	0	-2.92336	-3.19676	0	9.7928
20241021 _11 _S6_SP_1_1	DGT-eluate	N	-11.5962	-23.6498	-14.0944	-11.5962	0	0	-12.5851	-3.21672	0	11.3533	3.20367	-8.40936	0	3.20367	15.3369	12.8103	0	10.5875	12.8103	24.6644	0	-12.5851	-3.21672	0	11.3533
20241021 _12 _S6_SP_1_2	DGT-eluate	N	-1.60314	-7.07639	5.48924	-1.60314	0	0	-6.00369	7.08478	0	1.14808	-7.16529	-12.1749	0	-7.16529	-6.06319	4.76245	0	13.019	4.76245	6.36153	0	-6.00369	7.08478	0	1.14808
20241021 _13 _S6_SP_1_3	DGT-eluate	N	3.32387	-4.15497	6.35426	3.32387	0	0	-6.86819	2.44887	0	-3.02013	-5.69811	-11.8665	0	-5.69811	-8.12967	6.11821	0	9.11749	6.11821	2.32993	0	-6.86819	2.44887	0	-3.02013
20241021 _14 _S6_SP_1_4	DGT-eluate	N	9.38395	7.60972	22.0237	9.38395	0	0	-1.87391	11.8907	0	-9.41516	-15.399	-16.1981	0	-15.399	-24.019	-0.38478	0	12.4401	-0.38478	-9.68268	0	-1.87391	11.8907	0	-9.41516
20241021 _15 _S6_SP_1_5	DGT-eluate	N	2.47803	-2.5326	4.61102	2.47803	0	0	-3.19493	8.31624	0	3.66989	-5.60395	-9.80091	0	-5.60395	-7.71869	2.87715	0	7.0131	2.87715	2.01602	0	-3.19493	8.31624	0	3.66989
20241021 _16 _S6_SP_0_1	DGT-eluate	N	-0.0583678	-5.64559	5.11993	-0.0583678	0	0	-5.47177	4.66185	0	-0.827065	-7.42276	-12.1147	0	-7.42276	-7.61943	3.82449	0	9.09335	3.82449	2.81125	0	-5.47177	4.66185	0	-0.827065
20241021 _17 _S6_SP_0_2	DGT-eluate	N	7.55739	1.95768	5.23322	7.55739	0	0	-5.43473	-2.17224	0	-6.68737	0.556496	-4.21983	0	0.556496	-6.15815	2.98055	0	1.51418	2.98055	-3.74086	0	-5.43473	-2.17224	0	-6.68737
20241021 _18 _S6_SP_0_3	DGT-eluate	N	-17.88	-22.933	-12.074	-17.88	0	0	-5.0409	5.86847	0	18.6705	-5.28091	-9.95107	0	-5.28091	13.2609	5.00147	0	11.2685	5.00147	23.6215	0	-5.0409	5.86847	0	18.6705
20241021 _19 _S6_SP_0_4	DGT-eluate	N	4.21968	4.55963	9.15549	4.21968	0	0	1.05186	4.71113	0	-3.65353	-5.5129	-3.85368	0	-5.5129	-8.92736	-2.50659	0	2.87014	-2.50659	-6.8584	0	1.05186	4.71113	0	-3.65353
20241021 _20 _S6_SP_0_5	DGT-eluate	N	5.26309	-0.498894	1.01389	5.26309	0	0	-5.6472	-4.39566	0	-4.49191	4.18222	-0.720409	0	4.18222	-0.178218	3.97119	0	0.394636	3.97119	-0.511784	0	-5.6472	-4.39566	0	-4.49191
20241021 _21 _S1_SC_1_1	DGT-eluate	N	-15.6376	-17.5368	-5.91024	-15.6376	0	0	-1.89816	9.84997	0	16.138	-11.5918	-12.1748	0	-11.5918	4.34392	-0.565143	0	10.6925	-0.565143	15.5862	0	-1.89816	9.84997	0	16.138
20241021 _22 _S1_SC_1_2	DGT-eluate	N	-63.2996	-60.4666	-58.3056	-63.2996	0	0	2.81742	5.3619	0	67.6164	-7.18249	-3.30451	0	-7.18249	59.94	-4.98331	0	1.46593	-4.98331	62.5789	0	2.81742	5.3619	0	67.6164
20241021 _23 _S1_SC_1_3	DGT-eluate	N	-40.1193	-38.7946	-29.2919	-40.1193	0	0	1.56152	10.8253	0	40.7792	-9.91322	-8.83439	0	-9.91322	30.9493	-0.901139	0	9.48664	-0.901139	39.6547	0	1.56152	10.8253	0	40.7792
20241021 _24 _S1_SC_1_4	DGT-eluate	N	-26.9333	-16.9756	-15.0481	-26.9333	0	0	10.3753	12.1388	0	27.3706	-14.3723	-3.0967	0	-14.3723	12.7424	-12.7258	0	0.404575	-12.7258	14.2604	0	10.3753	12.1388	0	27.3706
20241021 _25 _S1_SC_1_5	DGT-eluate	N	-52.9787	-61.8708	-56.5926	-52.9787	0	0	-8.6385	-3.56407	0	56.161	3.73642	-5.54051	0	3.73642	59.814	9.61275	0	5.6091	9.61275	65.5508	0	-8.6385	-3.56407	0	56.161
20241021 _26 _S1_SC_0_1	DGT-eluate	N	-15.7617	-24.2246	-7.24794	-15.7617	0	0	-9.53394	7.90999	0	14.7442	-8.15704	-16.8996	0	-8.15704	7.20382	8.96612	0	17.6632	8.96612	24.7549	0	-9.53394	7.90999	0	14.7442
20241021 _27 _S1_SC_0_2	DGT-eluate	N	-55.8441	-63.1775	-56.6076	-55.8441	0	0	-7.62537	-0.901496	0	58.9023	1.97195	-5.91306	0	1.97195	61.0597	7.09366	0	6.08284	7.09366	66.3019	0	-7.62537	-0.901496	0	58.9023
20241021 _28 _S1_SC_0_3	DGT-eluate	N	-96.5405	-104.075	-92.6373	-96.5405	0	0	-9.10957	3.49157	0	105.636	-3.30991	-11.4725	0	-3.30991	102.866	8.99701	0	13.485	8.99701	116.42	0	-9.10957	3.49157	0	105.636
20241021 _29 _S1_SC_0_4	DGT-eluate	N	-24.1585	-24.2042	-21.3253	-24.1585	0	0	-0.264089	2.90112	0	23.8226	-6.32715	-6.23699	0	-6.32715	17.2476	-1.52136	0	1.82237	-1.52136	22.3838	0	-0.264089	2.90112	0	23.8226
20241021 _30 _S1_SC_0_5	DGT-eluate	N	-17.2785	-22.2089	-8.39768	-17.2785	0	0	-5.42785	8.72345	0	16.1077	-12.642	-16.9674	0	-12.642	3.49442	2.91116	0	12.757	2.91116	19.5319	0	-5.42785	8.72345	0	16.1077
20241021 _31 _S6_SC_1_1	DGT-eluate	N	0.611692	-6.61439	4.23471	0.611692	0	0	-7.71538	2.77051	0	-1.84344	-5.83642	-12.281	0	-5.83642	-6.9742	4.66707	0	8.68649	4.66707	3.23914	0	-7.71538	2.77051	0	-1.84344
20241021 _32 _S6_SC_1_2	DGT-eluate	N	-36.0891	-35.9338	-37.721	-36.0891	0	0	-0.0379151	-2.32093	0	36.5626	2.4339	2.48145	0	2.4339	39.7684	1.07621	0	-1.11956	1.07621	37.9836	0	-0.0379151	-2.32093	0	36.5626
20241021 _34 _S6_SC_1_4	DGT-eluate	N	-10.6223	-15.9622	-15.3098	-10.6223	0	0	-5.95297	-5.11956	0	10.3646	4.98393	-0.656597	0	4.98393	15.7989	6.2124	0	1.44933	6.2124	17.2618	0	-5.95297	-5.11956	0	10.3646
20241021 _35 _S6_SC_1_5	DGT-eluate	N	-17.3741	-19.1807	-20.8348	-17.3741	0	0	-1.92464	-3.75547	0	16.7824	2.92285	1.16414	0	2.92285	20.0192	1.86361	0	-1.79098	1.86361	18.7185	0	-1.92464	-3.75547	0	16.7824
20241021 _36 _S6_SC_0_1	DGT-eluate	N	-16.0469	-14.3946	-7.53678	-16.0469	0	0	1.2311	8.62769	0	15.5693	-11.721	-9.84058	0	-11.721	3.64546	-5.76948	0	3.59258	-5.76948	10.1735	0	1.2311	8.62769	0	15.5693
20241021 _37 _S6_SC_0_2	DGT-eluate	N	-3.65334	-10.6157	-0.816473	-3.65334	0	0	-6.20269	3.14666	0	4.45064	-3.0044	-8.96771	0	-3.0044	1.11942	5.66527	0	9.10259	5.66527	9.41587	0	-6.20269	3.14666	0	4.45064
20241021 _38 _S6_SC_0_3	DGT-eluate	N	-21.6931	-11.5451	-9.48851	-21.6931	0	0	10.2275	12.7918	0	22.2208	-11.5952	-2.27928	0	-11.5952	10.0233	-9.12151	0	2.71622	-9.12151	13.0184	0	10.2275	12.7918	0	22.2208
20241021 _39 _S6_SC_0_4	DGT-eluate	N	3.44194	-1.34293	-0.485321	3.44194	0	0	-5.16798	-3.94495	0	-4.14094	3.16725	-1.33792	0	3.16725	-1.03248	4.09994	0	0.793769	4.09994	0.210264	0	-5.16798	-3.94495	0	-4.14094
20241021 _40 _S6_SC_0_5	DGT-eluate	N	-8.17527	-1.11371	0.985804	-8.17527	0	0	7.12553	9.28598	0	7.86135	-9.26541	-2.92201	0	-9.26541	-1.62159	-6.38789	0	2.22589	-6.38789	1.40594	0	7.12553	9.28598	0	7.86135
20241021 _41 _S1_61NiSC_1_1	DGT-eluate	Y	-43.2848	-31.9085	1205.34	-43.2848	0	0	11.6446	1305.07	0	44.4647	-566.844	-561.784	0	-566.844	-547.57	-11.4057	0	1278.79	-11.4057	32.7504	0	11.6446	1305.07	0	44.4647
20241021 _42 _S1_61NiSC_1_2	DGT-eluate	Y	-75.1021	-66.558	1226.98	-75.1021	0	0	9.34049	1404.71	0	80.4601	-586.435	-582.425	0	-586.435	-552.607	-9.90296	0	1382.17	-9.90296	69.5419	0	9.34049	1404.71	0	80.4601
20241021 _43 _S1_61NiSC_1_3	DGT-eluate	Y	-67.9617	-63.095	1138.82	-67.9617	0	0	4.80584	1294.84	0	71.8491	-564.609	-562.412	0	-564.609	-533.359	-3.89123	0	1286.53	-3.89123	68.0661	0	4.80584	1294.84	0	71.8491
20241021 _44 _S1_61NiSC_1_4	DGT-eluate	Y	-45.8304	-42.2394	1087.59	-45.8304	0	0	3.75268	1188.95	0	47.6332	-545.601	-543.861	0	-545.601	-524.186	-5.69447	0	1176.91	-5.69447	41.7824	0	3.75268	1188.95	0	47.6332
20241021 _45 _S1_61NiSC_1_5	DGT-eluate	Y	-10.1312	-2.37363	1147.69	-10.1312	0	0	7.14	1170.79	0	9.51387	-541.494	-538.296	0	-541.494	-537.367	-9.14307	0	1150.77	-9.14307	1.19869	0	7.14	1170.79	0	9.51387
20241021 _46 _S1_61NiSC_0_1	DGT-eluate	Y	-8.37722	0.0824601	1236.5	-8.37722	0	0	7.7568	1254.39	0	6.8543	-558.746	-555.264	0	-558.746	-555.532	-9.43569	0	1233.49	-9.43569	-1.7398	0	7.7568	1254.39	0	6.8543
20241021 _47 _S1_61NiSC_0_2	DGT-eluate	Y	-5.4254	-5.56055	1242.38	-5.4254	0	0	-0.693207	1255.46	0	4.60264	-558.847	-559.263	0	-558.847	-556.971	-0.965204	0	1252.97	-0.965204	4.36728	0	-0.693207	1255.46	0	4.60264
20241021 _48 _S1_61NiSC_0_3	DGT-eluate	Y	-12.6379	0.539331	1237.21	-12.6379	0	0	13.4832	1265.3	0	11.8751	-560.058	-554.219	0	-560.058	-554.74	-15.434	0	1230	-15.434	-3.91579	0	13.4832	1265.3	0	11.8751
20241021 _49 _S1_61NiSC_0_4	DGT-eluate	Y	6.43295	19.7415	1215.17	6.43295	0	0	12.7191	1200.57	0	-7.29726	-546.971	-541.176	0	-546.971	-550.23	-15.5616	0	1166.39	-15.5616	-22.3701	0	12.7191	1200.57	0	-7.29726
20241021 _50 _S1_61NiSC_0_5	DGT-eluate	Y	-4.3373	8.80973	1472.47	-4.3373	0	0	13.1692	1483.81	0	3.74633	-598.798	-593.462	0	-598.798	-597.386	-16.0169	0	1444.17	-16.0169	-12.4025	0	13.1692	1483.81	0	3.74633
20241021 _51 _S6_61NiSC_1_1	DGT-eluate	Y	6.31942	11.3858	468.561	6.31942	0	0	5.17073	459.394	0	-6.75847	-316.369	-313.312	0	-316.369	-321.01	-6.67228	0	448.69	-6.67228	-13.5209	0	5.17073	459.394	0	-6.75847
20241021 _52 _S6_61NiSC_1_2	DGT-eluate	Y	-13.1096	-7.32827	411.826	-13.1096	0	0	5.4578	430.4	0	12.9268	-303.932	-299.73	0	-303.932	-294.868	-5.90937	0	422.765	-5.90937	7.30235	0	5.4578	430.4	0	12.9268
20241021 _53 _S6_61NiSC_1_3	DGT-eluate	Y	-11.6468	-13.085	352.635	-11.6468	0	0	-1.45871	368.632	0	11.7786	-271.833	-272.363	0	-271.833	-263.273	-0.751171	0	368.744	-0.751171	11.0536	0	-1.45871	368.632	0	11.7786
20241021 _54 _S6_61NiSC_1_4	DGT-eluate	Y	-21.0113	-20.3304	373.745	-21.0113	0	0	1.1294	402.677	0	21.2688	-288.15	-286.948	0	-288.15	-272.717	-0.849242	0	402.265	-0.849242	19.9796	0	1.1294	402.677	0	21.2688
20241021 _55 _S6_61NiSC_1_5	DGT-eluate	Y	-9.61236	-8.85842	389.437	-9.61236	0	0	0.141417	401.888	0	8.8967	-287.673	-286.832	0	-287.673	-280.747	-1.59608	0	401.098	-1.59608	7.9454	0	0.141417	401.888	0	8.8967
20241021 _56 _S6_61NiSC_0_1	DGT-eluate	Y	3.99722	0.318812	366.416	3.99722	0	0	-3.79584	361.728	0	-4.96119	-266.653	-269.377	0	-266.653	-270.723	3.11901	0	366.373	3.11901	-1.80312	0	-3.79584	361.728	0	-4.96119
20241021 _57 _S6_61NiSC_0_2	DGT-eluate	Y	-6.03081	-1.44959	375.741	-6.03081	0	0	4.19227	383.41	0	4.78271	-279.243	-275.298	0	-279.243	-275.441	-6.23376	0	376.564	-6.23376	-1.17751	0	4.19227	383.41	0	4.78271
20241021 _58 _S6_61NiSC_0_3	DGT-eluate	Y	8.3471	3.2964	440.686	8.3471	0	0	-5.15675	428.697	0	-9.31724	-302.568	-305.531	0	-302.568	-309.064	3.30814	0	434.669	3.30814	-6.03157	0	-5.15675	428.697	0	-9.31724
20241021 _59 _S6_61NiSC_0_4	DGT-eluate	Y	-7.14038	-0.993462	372.034	-7.14038	0	0	5.16265	381.561	0	6.00676	-277.972	-273.424	0	-277.972	-273.497	-6.15118	0	374.636	-6.15118	0.811504	0	5.16265	381.561	0	6.00676
20241021 _60 _S6_61NiSC_0_5	DGT-eluate	Y	-11.5488	-10.4636	334.544	-11.5488	0	0	1.25101	349.308	0	10.514	-261.432	-260.133	0	-261.432	-253.274	-1.548	0	348.048	-1.548	8.75985	0	1.25101	349.308	0	10.514
20250103_SC_1	Clay digest	N	-236.989	-342.81	-347.052	-236.989	0	0	-137.529	-143.12	0	312.125	167.482	5.48554	0	167.482	529.921	160.582	0	-6.84421	160.582	520.904	0	-137.529	-143.12	0	312.125
20250103_SC_2	Clay digest	N	-187.709	-339.998	-340.621	-187.709	0	0	-186.362	-187.259	0	232.065	230.047	-0.70721	0	230.047	513.72	230.263	0	-1.63686	230.263	513.869	0	-186.362	-187.259	0	232.065
20250103_SC_3	Clay digest	N	-162.61	-331.026	-333.714	-162.61	0	0	-200.133	-204.276	0	194.204	254.931	3.08131	0	254.931	498.509	251.078	0	-5.19924	251.078	492.373	0	-200.133	-204.276	0	194.204
20250103_SP_1	Clay digest	N	-190.399	-225.599	-234.307	-190.399	0	0	-43.0963	-54.0579	0	234.405	58.547	11.4886	0	58.547	306.543	46.1168	0	-11.8125	46.1168	290.832	0	-43.0963	-54.0579	0	234.405
20250103_SP_2	Clay digest	N	-222.198	-240.615	-230.514	-222.198	0	0	-24.8202	-10.4557	0	284.879	10.8946	-13.9468	0	10.8946	298.54	24.5918	0	14.0025	24.5918	317.864	0	-24.8202	-10.4557	0	284.879
20250103_SP_3	Clay digest	N	-216.139	-239.537	-229.252	-216.139	0	0	-30.6299	-16.6876	0	275.84	17.0391	-13.464	0	17.0391	297.473	31.4612	0	14.8788	31.4612	317.107	0	-30.6299	-16.6876	0	275.84
20250103_61NiSC_1	Clay digest	Y	-47.6734	-124.47	3300.9	-47.6734	0	0	-79.9332	3518.61	0	50.8683	-779.049	-796.881	0	-779.049	-767.946	89.1846	0	3917.08	89.1846	143.563	0	-79.9332	3518.61	0	50.8683
20250103_61NiSC_2	Clay digest	Y	11.2251	-118.369	3295.63	11.2251	0	0	-127.871	3249.04	0	-10.1587	-765.182	-795.297	0	-765.182	-767.637	147.462	0	3873.42	147.462	135.31	0	-127.871	3249.04	0	-10.1587
20250103_61NiSC_3	Clay digest	Y	12.3507	-121.487	3320.71	12.3507	0	0	-132.481	3266.7	0	-11.6149	-766.188	-797.113	0	-766.188	-768.839	153.164	0	3921.24	153.164	140.024	0	-132.481	3266.7	0	-11.6149
20250211_SC_extract_1	Clay extract	N	-352.277	-360.075	-365.911	-352.277	0	0	-12.6706	-20.9319	0	543.423	24.823	11.7627	0	24.823	581.458	14.8203	0	-6.37653	14.8203	567.351	0	-12.6706	-20.9319	0	543.423
20250211_SC_extract_2	Clay extract	N	-192.234	-195.603	-185.527	-192.234	0	0	-5.2624	8.10972	0	236.739	-8.29738	-13.0843	0	-8.29738	226.739	4.40486	0	13.0146	4.40486	243.573	0	-5.2624	8.10972	0	236.739
20250211_SP_w_extract_1	Clay extract	N	-6.27574	-2.53111	-11.832	-6.27574	0	0	4.21753	-5.52181	0	6.32338	3.62774	8.00796	0	3.62774	9.82833	-5.71704	0	-11.0819	-5.71704	0.109155	0	4.21753	-5.52181	0	6.32338
20250211_SP_w_extract_2	Clay extract	N	-7.93894	-8.85318	-5.60768	-7.93894	0	0	-0.801412	2.56637	0	7.95908	-1.77029	-2.33632	0	-1.77029	5.96258	2.23202	0	4.98263	2.23202	10.0241	0	-0.801412	2.56637	0	7.95908
20250211_SP_uw_extract_1	Clay extract	N	-63.3047	-64.5273	-62.1042	-63.3047	0	0	-2.46146	0.808095	0	67.1477	-1.28808	-2.85838	0	-1.28808	66.2268	1.31125	0	3.03726	1.31125	69.6758	0	-2.46146	0.808095	0	67.1477
20250211_SP_uw_extract_2	Clay extract	N	-65.4713	-70.9945	-59.9919	-65.4713	0	0	-6.48223	5.41054	0	69.9608	-6.3668	-11.8383	0	-6.3668	63.5985	5.77675	0	12.1629	5.77675	76.6577	0	-6.48223	5.41054	0	69.9608
20250211_61NiSC_extract_1	Clay extract	Y	-49.5275	-52.6055	3705.19	-49.5275	0	0	-3.12888	3951.48	0	52.6834	-798.48	-799.104	0	-798.48	-787.928	3.62487	0	3969.59	3.62487	56.2944	0	-3.12888	3951.48	0	52.6834
20250211_61NiSC_extract_2	Clay extract	Y	-99.8244	-85.2689	3579.09	-99.8244	0	0	15.8463	4078.97	0	109.854	-804.569	-801.278	0	-804.569	-782.778	-17.7682	0	3993.94	-17.7682	90.3576	0	15.8463	4078.97	0	109.854

## Sheet: E_validation_isotopic_analysis
Table E1. Results from Ni isotopic analysis for SRM1515 Apple Leaves and molar fractions of spike (xspike) and natural Ni (xnatural) obtained from IPD. Natural ratios were calculated based on the isotopic abundance provided on the website of the CIAAW: https://www.ciaaw.org/nickel.htm.
	Natural ratio	0.0135956	0.0533886	0.0167442	0.385199	0.0352971	0.138599	0.0434693	2.59607	0.811958	3.18848	23.0049	59.7221	0.254654	0.313629	7.21501	18.7306	3.9269	1.23159	28.3326	73.5532
Sample-ID	Sample type	64Ni/58Ni	62Ni/58Ni	61Ni/58Ni	60Ni/58Ni	64Ni/60Ni	62Ni/60Ni	61Ni/60Ni	58Ni/60Ni	64Ni/61Ni	62Ni/61Ni	60Ni/61Ni	58Ni/61Ni	64Ni/62Ni	61Ni/62Ni	60Ni/62Ni	58Ni/62Ni	62Ni/64Ni	61Ni/64Ni	60Ni/64Ni	58Ni/64Ni
20241121_SRM1515_1	Plant CRM	0.0124943	0.0474018	0.0163734	0.353976	0.0352971	0.133912	0.0462557	2.82505	0.763088	2.89505	21.619	61.0747	0.263584	0.345418	7.46757	21.0963	3.79386	1.31047	28.3309	80.0363
20241121_SRM1515_2	Plant CRM	0.0106745	0.0531131	0.0167724	0.302419	0.0352971	0.175627	0.0554606	3.30667	0.636436	3.1667	18.0308	59.6219	0.200978	0.315786	5.69388	18.8278	4.97568	1.57125	28.3309	93.6809
20241121_SRM1515_3	Plant CRM	0.0103493	0.0446253	0.0180345	0.293205	0.0352971	0.152198	0.0615082	3.41058	0.573861	2.47444	16.258	55.4492	0.231916	0.404132	6.57039	22.4088	4.31191	1.74258	28.3309	96.6249
20241122_SRM1515_1	Plant CRM	0.017532	0.0360177	0.0170645	0.496699	0.0352971	0.072514	0.0343558	2.01329	1.0274	2.11068	29.1071	58.6012	0.486763	0.473782	13.7904	27.7642	2.05439	0.973332	28.3309	57.0384
20241122_SRM1515_2	Plant CRM	0.0135396	0.0503774	0.0163917	0.38359	0.0352971	0.131331	0.0427324	2.60695	0.826005	3.07335	23.4015	61.0065	0.268764	0.325378	7.61433	19.8502	3.72074	1.21065	28.3309	73.8573
20241122_SRM1515_3	Plant CRM	0.0155681	0.0486777	0.0162044	0.441058	0.0352971	0.110366	0.0367398	2.26728	0.960733	3.00399	27.2185	61.7118	0.319819	0.332891	9.06078	20.5433	3.12676	1.04087	28.3309	64.2341
20241126_SRM1515_1	Plant CRM	0.0125984	0.0460181	0.0174909	0.356923	0.0352971	0.12893	0.0490047	2.80172	0.72028	2.63097	20.4062	57.1725	0.27377	0.380088	7.75615	21.7306	3.6527	1.38835	28.3309	79.3754
20241126_SRM1515_2	Plant CRM	0.0147857	0.0535275	0.0166132	0.418891	0.0352971	0.127784	0.03966	2.38725	0.889992	3.22198	25.2143	60.1929	0.276226	0.310369	7.82573	18.682	3.62023	1.12361	28.3309	67.6331
20241126_SRM1515_3	Plant CRM	0.017115	0.0692575	0.0193584	0.484883	0.0352971	0.142833	0.039924	2.06235	0.884109	3.57764	25.0476	51.657	0.247121	0.279514	7.00116	14.4389	4.0466	1.13108	28.3309	58.4284
Table E2. Results from Ni isotopic analysis for SRM986 Ni powder. Natural ratios were calculated based on the isotopic abundance provided on the website of the CIAAW: https://www.ciaaw.org/nickel.htm.
	Natural ratio	0.0135956	0.0533886	0.0167442	0.385199	0.0352971	0.138599	0.0434693	2.59607	0.811958	3.18848	23.0049	59.7221	0.254654	0.313629	7.21501	18.7306	3.9269	1.23159	28.3326	73.5532
Sample-ID	Sample type	64Ni/58Ni	62Ni/58Ni	61Ni/58Ni	60Ni/58Ni	64Ni/60Ni	62Ni/60Ni	61Ni/60Ni	58Ni/60Ni	64Ni/61Ni	62Ni/61Ni	60Ni/61Ni	58Ni/61Ni	64Ni/62Ni	61Ni/62Ni	60Ni/62Ni	58Ni/62Ni	62Ni/64Ni	61Ni/64Ni	60Ni/64Ni	58Ni/64Ni
SRM986_5ppb_1	Isotopic CRM	0.0143248	0.0609958	0.0181869	0.405859	0.035295	0.150952	0.0450026	2.48592	0.79542	3.38451	22.5363	55.7799	0.237137	0.300846	6.71872	16.6282	4.27686	1.27504	28.3326	70.4326
SRM986_5ppb_2	Isotopic CRM	0.0142707	0.0608828	0.0181318	0.404327	0.035295	0.151243	0.0450456	2.49513	0.794638	3.38728	22.5142	55.9231	0.23674	0.300574	6.70745	16.6617	4.28512	1.27626	28.3326	70.6935
SRM986_5ppb_3	Isotopic CRM	0.0153228	0.0621426	0.0185961	0.434135	0.035295	0.143741	0.0430346	2.32528	0.831065	3.36754	23.5463	54.4963	0.248781	0.301824	7.04861	16.3213	4.07256	1.21928	28.3326	65.8812
SRM986_5ppb_4	Isotopic CRM	0.0146245	0.0610275	0.0184801	0.414351	0.035295	0.147862	0.0447805	2.43621	0.798409	3.3299	22.621	54.8848	0.242146	0.305849	6.86063	16.6475	4.1893	1.26875	28.3326	69.0242
SRM986_5ppb_5	Isotopic CRM	0.014716	0.0618439	0.018419	0.416944	0.035295	0.149085	0.0443688	2.42156	0.805562	3.38525	22.8237	55.0308	0.240163	0.300362	6.80445	16.3939	4.22397	1.25708	28.3326	68.6092
SRM986_5ppb_6	Isotopic CRM	0.0145242	0.0616276	0.0185165	0.411509	0.035295	0.150392	0.0451835	2.45165	0.791319	3.3555	22.4201	54.7376	0.237995	0.303202	6.74303	16.4616	4.26099	1.28017	28.3326	69.4618
SRM986_5ppb_7	Isotopic CRM	0.0143303	0.0608911	0.0181857	0.406016	0.035295	0.150532	0.0449208	2.48373	0.795459	3.37765	22.5374	55.8168	0.237514	0.300966	6.72941	16.6521	4.26497	1.27273	28.3326	70.3707
SRM986_5ppb_8	Isotopic CRM	0.0137396	0.0586412	0.0174723	0.389278	0.035295	0.151242	0.0450733	2.5925	0.793341	3.38456	22.4774	58.0248	0.236715	0.300972	6.70674	17.3204	4.28508	1.27705	28.3326	73.4523
SRM986_5ppb_9	Isotopic CRM	0.0135992	0.0576635	0.017328	0.3853	0.035295	0.150345	0.0451726	2.61871	0.791288	3.35063	22.4193	58.4502	0.238311	0.303181	6.75196	17.601	4.25966	1.27986	28.3326	74.195
SRM986_5ppb_10	Isotopic CRM	0.0136668	0.058319	0.0174779	0.387217	0.035295	0.15124	0.0453379	2.60481	0.789406	3.36396	22.3659	57.9965	0.236813	0.302556	6.70954	17.4046	4.28502	1.28454	28.3326	73.8012
SRM986_5ppb_11	Isotopic CRM	0.0136646	0.0581122	0.0174645	0.387154	0.035295	0.150725	0.0453029	2.6039	0.788538	3.34883	22.3414	57.923	0.237609	0.303297	6.7321	17.4561	4.27044	1.28355	28.3326	73.7753
SRM986_5ppb_12	Isotopic CRM	0.0136986	0.0578469	0.0174621	0.388117	0.035295	0.149664	0.0451753	2.59818	0.79098	3.33577	22.4105	57.988	0.239103	0.304334	6.77442	17.5262	4.24038	1.27994	28.3326	73.6131
SRM986_5ppb_13	Isotopic CRM	0.0137604	0.0587108	0.0176231	0.389868	0.035295	0.151251	0.0453938	2.58805	0.78659	3.35474	22.2862	57.4341	0.236563	0.302789	6.70246	17.2714	4.28534	1.28613	28.3326	73.3262
SRM986_5ppb_14	Isotopic CRM	0.0138148	0.0585553	0.0176176	0.39141	0.035295	0.15029	0.0452099	2.57871	0.7916	3.35189	22.4281	57.5848	0.238327	0.303561	6.75244	17.3339	4.25812	1.28092	28.3326	73.0615
SRM986_5ppb_15	Isotopic CRM	0.0140187	0.0592798	0.0177756	0.397186	0.035295	0.149989	0.0449641	2.54088	0.796774	3.36613	22.5747	57.0959	0.239198	0.302931	6.77711	17.1352	4.24957	1.27395	28.3326	71.9898
SRM986_5ppb_16	Isotopic CRM	0.0136668	0.058062	0.0173845	0.387217	0.035295	0.150643	0.0451082	2.60571	0.792644	3.36423	22.4577	58.246	0.237682	0.302075	6.73416	17.4665	4.26811	1.27803	28.3326	73.8266
SRM986_5ppb_17	Isotopic CRM	0.0138313	0.0584927	0.0175703	0.391877	0.035295	0.149926	0.0450276	2.5741	0.794563	3.35684	22.5121	57.6989	0.238825	0.303005	6.76653	17.3396	4.24779	1.27575	28.3326	72.9311
SRM986_5ppb_18	Isotopic CRM	0.0146565	0.0616175	0.0184684	0.415258	0.035295	0.149038	0.0447099	2.4304	0.800679	3.363	22.6853	54.8459	0.240113	0.302523	6.80304	16.463	4.22265	1.26675	28.3326	68.8596
SRM986_5ppb_19	Isotopic CRM	0.0136427	0.0575959	0.0173519	0.386534	0.035295	0.149757	0.0450769	2.61188	0.793749	3.35083	22.489	58.4952	0.239201	0.303913	6.77718	17.6099	4.24301	1.27715	28.3326	74.0013
SRM986_5ppb_20	Isotopic CRM	0.0135984	0.0571845	0.0173189	0.38528	0.035295	0.149051	0.0451482	2.61962	0.791079	3.32493	22.4133	58.4603	0.240421	0.306085	6.81177	17.7703	4.22299	1.27917	28.3326	74.2206
SRM986_5ppb_21	Isotopic CRM	0.0137496	0.0579972	0.0173834	0.389561	0.035295	0.149531	0.044822	2.58949	0.798325	3.36363	22.6186	58.3137	0.239546	0.302511	6.78698	17.4985	4.2366	1.26992	28.3326	73.367
SRM986_5ppb_22	Isotopic CRM	0.013596	0.0574428	0.0172428	0.38521	0.035295	0.149806	0.0449728	2.62203	0.79537	3.35744	22.5349	58.8108	0.23907	0.30295	6.77349	17.6804	4.2444	1.2742	28.3326	74.289
SRM986_5ppb_23	Isotopic CRM	0.0138299	0.0580427	0.0176306	0.391838	0.035295	0.148946	0.045225	2.57862	0.790929	3.31924	22.4091	57.4878	0.240725	0.306704	6.82036	17.4912	4.22004	1.28134	28.3326	73.0591
SRM986_10ppb_1	Isotopic CRM	0.0144198	0.0612712	0.0183751	0.408551	0.035295	0.15065	0.0451645	2.46944	0.788713	3.35068	22.3463	54.9508	0.237079	0.301955	6.71706	16.5136	4.2683	1.27963	28.3326	69.9656
SRM986_10ppb_2	Isotopic CRM	0.0145226	0.0614383	0.018361	0.411462	0.035295	0.149868	0.0447827	2.44915	0.79515	3.36101	22.5287	54.9786	0.238243	0.300912	6.75005	16.4707	4.24614	1.26881	28.3326	69.391
SRM986_10ppb_3	Isotopic CRM	0.0144043	0.06144	0.0183634	0.408113	0.035295	0.151246	0.045177	2.47135	0.788871	3.36461	22.3508	55.0143	0.236043	0.300712	6.68772	16.4519	4.2852	1.27998	28.3326	70.0199
SRM986_10ppb_4	Isotopic CRM	0.0142543	0.0607884	0.0182469	0.403863	0.035295	0.151195	0.0453871	2.49847	0.78504	3.34753	22.2422	55.3184	0.236109	0.302213	6.68958	16.6386	4.28376	1.28593	28.3326	70.7883
SRM986_10ppb_5	Isotopic CRM	0.0139864	0.0595366	0.01785	0.396271	0.035295	0.150973	0.0452206	2.54492	0.787905	3.35216	22.3234	56.5881	0.236719	0.301673	6.70687	16.9844	4.27746	1.28122	28.3326	72.1041
SRM986_10ppb_6	Isotopic CRM	0.0138625	0.0591792	0.0177028	0.392761	0.035295	0.151332	0.045264	2.56774	0.787406	3.35938	22.3093	57.0444	0.236014	0.301142	6.6869	17.0962	4.28763	1.28245	28.3326	72.7507
SRM986_10ppb_7	Isotopic CRM	0.0139978	0.0593899	0.0178507	0.396595	0.035295	0.150297	0.045162	2.54164	0.788302	3.34219	22.3347	56.574	0.237359	0.302366	6.72499	17.0297	4.2583	1.27956	28.3326	72.0114
SRM986_10ppb_8	Isotopic CRM	0.0140569	0.0595725	0.0178722	0.398269	0.035295	0.150175	0.0450402	2.531	0.790576	3.34778	22.3991	56.4857	0.237702	0.301906	6.73473	16.978	4.25485	1.27611	28.3326	71.7097
SRM986_10ppb_9	Isotopic CRM	0.0140413	0.0595776	0.017896	0.397826	0.035295	0.150408	0.045183	2.53593	0.788243	3.34374	22.333	56.3867	0.237483	0.302616	6.72851	16.9892	4.26145	1.28015	28.3326	71.8496
SRM986_10ppb_10	Isotopic CRM	0.0140582	0.0596226	0.0179078	0.398307	0.035295	0.150286	0.0451394	2.53234	0.788857	3.34566	22.3504	56.373	0.237423	0.302451	6.72681	16.9673	4.25799	1.27892	28.3326	71.7479
SRM986_10ppb_11	Isotopic CRM	0.014154	0.0598232	0.0180086	0.401021	0.035295	0.149813	0.0451191	2.51627	0.790279	3.33741	22.3907	56.0742	0.238221	0.302954	6.74944	16.9092	4.24461	1.27834	28.3326	71.2924
SRM986_10ppb_12	Isotopic CRM	0.0141021	0.0598278	0.0179575	0.399549	0.035295	0.150412	0.0451422	2.52496	0.789682	3.34894	22.3738	56.2431	0.237536	0.302332	6.73002	16.9164	4.26157	1.279	28.3326	71.5387
SRM986_10ppb_13	Isotopic CRM	0.0140183	0.0587302	0.0177727	0.397176	0.035295	0.148462	0.0449284	2.53934	0.792863	3.32099	22.4639	56.8164	0.240401	0.304706	6.81119	17.227	4.20632	1.27294	28.3326	71.9463
SRM986_10ppb_14	Isotopic CRM	0.0140153	0.0593554	0.0178787	0.397091	0.035295	0.15014	0.0452194	2.53963	0.78786	3.33558	22.3221	56.4493	0.237886	0.30333	6.73993	17.0425	4.25387	1.28119	28.3326	71.9544
SRM986_10ppb_15	Isotopic CRM	0.0144345	0.0609041	0.0183191	0.408967	0.035295	0.149552	0.0449721	2.46745	0.792071	3.33984	22.4415	55.1541	0.238765	0.302752	6.76485	16.6224	4.23719	1.27418	28.3326	69.9092
SRM986_10ppb_16	Isotopic CRM	0.0139544	0.0590171	0.0178007	0.395364	0.035295	0.149971	0.0452226	2.55164	0.787959	3.3304	22.3249	56.7134	0.238189	0.303577	6.74852	17.14	4.24908	1.28127	28.3326	72.2946
SRM986_10ppb_17	Isotopic CRM	0.0140487	0.0590146	0.0177988	0.398037	0.035295	0.148955	0.0449211	2.53622	0.793816	3.33318	22.4909	56.7785	0.239889	0.303781	6.79669	17.1583	4.22029	1.27273	28.3326	71.8578
SRM986_10ppb_18	Isotopic CRM	0.0140107	0.0592451	0.0178574	0.396959	0.035295	0.149865	0.045191	2.54099	0.789102	3.33293	22.3573	56.5475	0.238469	0.303715	6.75644	17.0964	4.24608	1.28038	28.3326	71.993
SRM986_10ppb_19	Isotopic CRM	0.0140126	0.0588992	0.0177924	0.397014	0.035295	0.148935	0.0450006	2.54042	0.791604	3.32457	22.4282	56.7424	0.239874	0.304369	6.79627	17.197	4.21971	1.27499	28.3326	71.9767
SRM986_10ppb_20	Isotopic CRM	0.01404	0.0591883	0.0178237	0.397789	0.035295	0.149431	0.0450107	2.53715	0.791785	3.33568	22.4333	56.6583	0.238996	0.303257	6.77137	17.1065	4.23377	1.27527	28.3326	71.8841
SRM986_15ppb_1	Isotopic CRM	0.0143284	0.0609025	0.0182607	0.405961	0.035295	0.150608	0.0451275	2.48128	0.788102	3.34802	22.329	55.2247	0.236866	0.301501	6.71105	16.5871	4.26712	1.27858	28.3326	70.3012
SRM986_15ppb_2	Isotopic CRM	0.0143618	0.0612922	0.0182507	0.406907	0.035295	0.151247	0.0450246	2.47766	0.790292	3.37215	22.391	55.2634	0.235726	0.299435	6.67875	16.48	4.28522	1.27567	28.3326	70.1986
SRM986_15ppb_3	Isotopic CRM	0.0143711	0.0611254	0.0183568	0.407172	0.035295	0.150634	0.0452327	2.47409	0.785844	3.34118	22.265	54.9036	0.236474	0.301921	6.69993	16.5196	4.26786	1.28156	28.3326	70.0973
SRM986_15ppb_4	Isotopic CRM	0.0142285	0.0606165	0.0181677	0.403131	0.035295	0.150958	0.0452467	2.50128	0.786724	3.34805	22.2899	55.5334	0.236491	0.301669	6.70041	16.6944	4.27703	1.28196	28.3326	70.8678
SRM986_15ppb_5	Isotopic CRM	0.0140757	0.0599235	0.0179489	0.398803	0.035295	0.150817	0.0451934	2.52741	0.787877	3.34988	22.3226	56.1854	0.236681	0.301546	6.7058	16.8851	4.27305	1.28045	28.3326	71.6082
SRM986_15ppb_6	Isotopic CRM	0.0141231	0.0599594	0.0179932	0.400145	0.035295	0.150439	0.0451349	2.51944	0.787886	3.34381	22.3229	56.0341	0.237106	0.30191	6.71784	16.859	4.26233	1.27879	28.3326	71.3822
SRM986_15ppb_7	Isotopic CRM	0.0141467	0.0598421	0.0179698	0.400814	0.035295	0.149879	0.0450085	2.51457	0.79036	3.34166	22.393	56.0891	0.237901	0.302056	6.74035	16.8853	4.24647	1.27521	28.3326	71.2444
SRM986_15ppb_8	Isotopic CRM	0.0141336	0.0596946	0.0179412	0.400443	0.035295	0.149679	0.0449875	2.51798	0.790368	3.33878	22.3932	56.1538	0.238129	0.30236	6.74682	16.9194	4.24079	1.27462	28.3326	71.341
SRM986_15ppb_9	Isotopic CRM	0.0141005	0.0599463	0.0179864	0.399505	0.035295	0.150575	0.0451745	2.5232	0.787279	3.34658	22.3057	56.0911	0.23675	0.301934	6.70774	16.8663	4.26618	1.27991	28.3326	71.4888
SRM986_15ppb_10	Isotopic CRM	0.0141519	0.0603831	0.0180499	0.40096	0.035295	0.151228	0.0451899	2.51333	0.787301	3.35841	22.3063	55.8476	0.235827	0.300616	6.6816	16.7233	4.28468	1.28035	28.3326	71.2093
SRM986_15ppb_11	Isotopic CRM	0.0141395	0.0598787	0.0180448	0.400609	0.035295	0.150108	0.0452267	2.51763	0.786832	3.3321	22.293	55.9	0.237571	0.303117	6.73101	16.8739	4.25296	1.28139	28.3326	71.3309
SRM986_15ppb_12	Isotopic CRM	0.0142501	0.0601603	0.0180301	0.403742	0.035295	0.149699	0.0448469	2.4997	0.793301	3.35048	22.4763	55.9491	0.238305	0.301526	6.75181	16.7999	4.24137	1.27063	28.3326	70.8231
SRM986_15ppb_13	Isotopic CRM	0.0140982	0.059661	0.0179447	0.399438	0.035295	0.149956	0.0451033	2.52405	0.789151	3.3376	22.3587	56.2134	0.237955	0.302723	6.74189	16.9505	4.24864	1.2779	28.3326	71.513
SRM986_15ppb_14	Isotopic CRM	0.0141553	0.0596316	0.017957	0.401057	0.035295	0.149295	0.0449751	2.51677	0.791598	3.33317	22.4281	56.1946	0.239091	0.30327	6.77408	16.9801	4.22993	1.27426	28.3326	71.3067
SRM986_15ppb_15	Isotopic CRM	0.0144512	0.0611185	0.0183307	0.409441	0.035295	0.149854	0.0449321	2.46214	0.791671	3.34701	22.4301	55.0285	0.238143	0.301873	6.74722	16.5491	4.24575	1.27304	28.3326	69.759
SRM986_15ppb_16	Isotopic CRM	0.0141478	0.0595922	0.0180394	0.400843	0.035295	0.149342	0.0451969	2.51639	0.788073	3.31746	22.3282	55.9438	0.239076	0.304581	6.77365	16.9664	4.23126	1.28055	28.3326	71.2958
SRM986_15ppb_17	Isotopic CRM	0.0141021	0.0593113	0.0179652	0.399549	0.035295	0.149101	0.045135	2.52431	0.787907	3.31297	22.3235	56.1367	0.239265	0.304553	6.77902	17.0375	4.22441	1.27879	28.3326	71.5204
SRM986_15ppb_18	Isotopic CRM	0.0141332	0.0596749	0.0179707	0.400432	0.035295	0.149618	0.0450844	2.51942	0.789707	3.33246	22.3745	56.1136	0.238385	0.303103	6.75408	16.9476	4.23906	1.27736	28.3326	71.3818
SRM986_15ppb_19	Isotopic CRM	0.0140868	0.0592432	0.0177728	0.399115	0.035295	0.149082	0.044734	2.52823	0.795206	3.34365	22.5303	56.7056	0.239403	0.302059	6.7829	17.0745	4.22388	1.26743	28.3326	71.6314
SRM986_15ppb_20	Isotopic CRM	0.014103	0.0594939	0.0180338	0.399576	0.035295	0.149515	0.0453125	2.52391	0.785154	3.31315	22.2455	55.9237	0.23846	0.304955	6.7562	16.9812	4.23614	1.28382	28.3326	71.5089

## Sheet: Nutrient sol-Pot exp.PHENOPlant
	Original complete stock solutions for non-leguminous (Middleton & Toxopeus 1973)
							Calculation of total nutrient addition during the trial													Nanzer (121 days)					Weber et al (90 days)
		g/l	Stock DF	Molare masse				M	g/l in work s.	mg in 100ml	mg/kg soil	mg/kg soil total								mg/kg soil	Fertiliz. Times	mg / kg total	/3 = 40d		mg/kg soil basal	mg/kg soil per fert. Time	mg/kg soil total	/2 = 45d	Proportion of…
	NH4NO3	27	22.5	80			N	14	0.420217	42.0217	42.0217	504.261								230	5	1150	383.333		230.769	76.9231	461.538	230.769	N in NH4NO3	0.35
	NaH2P04.2H2O	8.78	22.5	156			P	31	0.0775442	7.75442	7.75442	93.053																	P in NaH2P04.2H2O	0.198718
	K2SO4, anhydr.	7.35	22.5	174			H	1			0	0																	K in K2SO4 anhydr	0.448276
	MgSO4 7H2O	2.22	22.5	246.3			O	16			0	0																	S in K2SO4 anhydr	0.183908
	CaCO3, anhydr	1.8	22.5	100.1			K	39	0.146437	14.6437	14.6437	175.724								200	5	1000	333.333		276.923	76.9231	507.692	253.846	Mg in MgSO4 7H2O	0.0986602
	HCl, N (=1M)	36ml	22.5	36.4			S	32	0.0728957	7.28957	7.28957	87.4748								100	5	500	166.667		56.8047	15.7791	104.142	52.071	S in MgSO4 7H2O	0.129923
	NaCl	0	22.5	58.4			Mg	24.3	0.00973447	0.973447	0.973447	11.6814								75	5	375	125		24.6154				Ca in CaCO3	0.400599
							H2O	18			0	0											0						Na in NaCl	0.393836
		mg					Ca	40.1	0.032048	3.2048	3.2048	38.4575								68	5	340	113.333						B in H3BO3	0.174757
	H3BO3	3	22.5	61.8			C	12			0	0																	Cu in CuCl2 2H2O	0.372871
	CuCl2 2H2O	1	22.5	170.3			Na	23	0.0575328	5.75328	5.75328	69.0393													Kg soil	6.5			Mn in MnCl2 H2O	0.382046
	MnCl2 H2O	20	22.5	143.7			Cl	35.4	0.05664	5.664	5.664	67.968													Fert times	3			Mo in heptamolibd.	0.586387
	(NH4)Mo7O24 4H2O	0.4	22.5	1146																									N in heptamolibd.	0.0122164
	ZnCl2	1.5	22.5	136.2				M	mg/l in work s.	mg in 100ml	mg/kg soil	mg/kg soil total																	Zn in ZnCl2	0.480176
							B	10.8	0.023301	0.0023301	0.0023301	0.0279612													0.08		0.08	0.04	Cl in NaCl	0.606164
	C6H5FeO7	0.15	1.09756	244.94			Cu	63.5	0.0165721	0.00165721	0.00165721	0.0198865																	Cl in HCl	0.972527
							Mn	54.9	0.339596	0.0339596	0.0339596	0.407516													1.3		1.3	0.65	Fe in C6H5FeO7	0.227811
							Mo	96	0.0104247	0.00104247	0.00104247	0.0125096													0.05		0.05	0.025	Na in NaH2P04.2H2O	0.147436
							Zn	65.4	0.0320117	0.00320117	0.00320117	0.0384141													2.3		2.3	1.15
							Fe	55.8	0.0311342	0.00311342	0.00311342	0.037361
							kg soil	1
							Times /w	2
							Nr. Weeks	6
	MODIFIED Solutions as used in our trial
								Calculation of total nutrient addition during the trial														Nanzer (121 days)					Weber et al (90 days)
										100% fertilization				10% fertilization								mg/kg soil	Fertiliz. Times	mg / kg total	/3 = 40d		mg/kg soil basal	mg/kg soil per fert. Time	mg/kg soil total	/2 = 45d	Proportion of…
	1) MACRONUTRIENTS STOCK ADD THEM ONE BY ONE and wait until dissolved. You will have to add more HCl than 36ml/L. Some of it may be neded for dissolving Ca(H2PO4)2	Stock solution	Stock DF for 100 % fertilization	Stock DF for 10 % fertilization	Molar mass	g in 5 L Stock				Analyte conc. in work solution	Analyte mass per dose	Analyte mass fraction in soil per dose	Analyte mass in soil total	Analyte conc. in work solution	Analyte mass per dose	Analyte mass fraction in soil per dose	Analyte mass in soil total		Comparison Nutrient solution Silicon experiments			230	5	1150	383.333		230.769	76.9231	461.538	230.769	N in NH4NO3	0.35
		g/L			g/mol					g/L	mg	mg/kg	mg/kg	g/L	mg	mg/kg	mg/kg														P in NaH2P04.2H2O	0.198718
	NH4NO3	20	5	20	80	100		N	14	1.41466	530.497	221.041	442.081	0.353665	53.0497	22.1041	44.2081		420.293												P in Ca(H2PO4)2 H2O	0.245934
	NaH2P04 2H2O	4	5	20	156	20		P	31	0.257348	96.5055	40.2106	80.4213	0.064337	9.65055	4.02106	8.04213		89.1275												K in K2SO4 anhydr	0.448276
	Ca(H2PO4)2 H2O	2	5	20	252.1	10																									S in K2SO4 anhydr	0.183908
	K2SO4, anhydr.	7.35	5	20	174	36.75		H	1		0	0	0						0			200	5	1000	333.333		276.923	76.9231	507.692	253.846	Mg in MgSO4 7H2O	0.0986602
	MgSO4 7H2O	2.22	5	20	246.3	11.1		O	16		0	0	0						0			100	5	500	166.667		56.8047	15.7791	104.142	52.071	S in MgSO4 7H2O	0.129923
	CaCO3, anhydr	1.8	5	20	100.1	9		K	39	0.658966	247.112	102.963	205.927	0.164741	24.7112	10.2963	20.5927		197.69			75	5	375	125		24.6154				Ca in CaCO3	0.400599
	HCl, N (=1M)	36ml	5	20	36.4			S	32	0.328031	123.011	51.2548	102.51	0.0820076	12.3011	5.12548	10.251		98.4092						0						Na in NaCl	0.393836
	NaCl	0	5	20	58.4	0		Mg	24.3	0.0438051	16.4269	6.84455	13.6891	0.0109513	1.64269	0.684455	1.36891		13.1415			68	5	340	113.333						B in H3BO3	0.174757
								H2O	18		0	0	0						0												Cu in CuCl2	0.472822
	2) MICRONUTRIENTS STOCK	mg/l				mg in 5 L stock		Ca	40.1	0.207841	77.9405	32.4752	64.9504	0.0519603	7.79405	3.24752	6.49504		62.3524								Kg soil	6.5			Mn in MnCl2 6H2O	0.277693
	H3BO3	60	5	20	61.8	300		C	12		0	0	0						0								Fert times	3			Mo in heptamolibd.	0.586387
	CuCl2	40	5	20	134.3	200		Na	23	0.117949	44.2308	18.4295	36.859	0.0294872	4.42308	1.84295	3.6859		44.2308												N in heptamolibd.	0.0122164
	MnCl2 4H2O	150	5	20	197.7	750		Cl	35.4	0.25488	95.58	39.825	79.65	0.06372	9.558	3.9825	7.965		76.464												Zn in ZnCl2	0.480176
	(NH4)Mo7O24 4H2O	6	5	20	1146	30																					0.08		0.08	0.04	Cl in NaCl	0.606164
	ZnCl2	50	5	20	136.2	250				mg/L	mg	mg/kg	mg/kg	mg/L	mg	mg/kg	mg/kg														Cl in HCl	0.972527
								B	10.8	2.09709	0.786408	0.32767	0.65534	0.524272	0.0786408	0.032767	0.065534		0.0314563								1.3		1.3	0.65	Fe in Fe EDDHA (Duchefa)	0.057
	3) Fe EDDHA STOCK	100	5	20	416.2	500		Cu	63.5	3.78258	1.41847	0.591028	1.18206	0.945644	0.141847	0.0591028	0.118206		0.0223723								0.05		0.05	0.025	Na in NaH2P04.2H2O	0.147436
								Mn	54.9	8.3308	3.12405	1.30169	2.60338	2.0827	0.312405	0.130169	0.260338		0.458455								2.3		2.3	1.15	Ca in Ca(H2PO4)2 H2O	0.159064
								Mo	96	0.703665	0.263874	0.109948	0.219895	0.175916	0.0263874	0.0109948	0.0219895		0.0140733
								Zn	65.4	4.80176	1.80066	0.750275	1.50055	1.20044	0.180066	0.0750275	0.150055		0.0432159
								Fe	55.8	1.14	0.4275	0.178125	0.35625	0.285	0.04275	0.0178125	0.035625		0.04104
										100% fertilization	10% fertilization
								Mass sand (dwt)	kg	2.4	2.4
								Volume work solution	mL	375	150
								Nr. of fertilizations		2	2
	WORK nutrient solution 1:
	Mix 400 mL of 1), 2) and 3) + 800 mL H2O (Dilution Factor = 5) in 2 L bottle.			NOTE: Bottle 1 and 2 were prepared with a bit too high dilution (i.e. total V 2350 instead of 2000 mL); Bottle 3 and 4 were prepared correctly; all mixed to ensure homogeneous fertilization
	Give 2 x 375 mL of it to each pot with 100 % fertilization (24 in total).
	WORK nutrient solution 2:
	Mix 100 mL of 1), 2) and 3) + 1900 mL H2O (Dilution Factor = 20) in 2 L bottle.
	Give 2 x 150 mL of it to each pot with 10 % fertilization (24 in total).
	Volume needed for the experiment:	stock solution	100 % fertilization	10 % fertilization
	Nr pots		24	24
	Volume work solution per pot total		750	300	ml
	Volume work solution total		18000	7200	ml
	Volume of each stock solution required		3600	360	ml
	Volume rounded:	5	4	1	L
	Fertilizer quantity:
	Estimating soil mass (kg/ha)
	Soil bulk density (kg/m³)	1200
	Incorporation depth (m)	0.1
	Area m²	10000
	Soil mass (kg/ha)	1200000
	Nutrient	kg/ha	mg/kg	Source					Nutrient	kg/ha	mg/kg
	K	164.789	137.324	Sachgerechte Düngung ca. 150 - 450kg K2O Klasse A					N	99	82.5
	S	40	33.3333	Sachgerechte Düngung Winterraps 30 - 60kg/ha					P	36.3	30.25
	Mg	70	58.3333	Sachgerechte Düngung ca. 70kg Klasse A					K	99.6	83
									Mg	50	41.6667	beim Sand keine zusätz. Mg Dünung erfordelrich (198.12 mg/kg extrahierbar)
	B	1	0.833333	Sachgerechte Düngung					S	20	16.6667
	Cu	3	2.5	Sachgerechte Düngung: 5 - 10kg Bodendüngung Klasse A					B	1	0.833333
	Mn	8	6.66667	Sachgerechte Düngung: bis 20kg Bodendüngung Klasse A					Cu	10	8.33333
	Mo	0.5	0.416667	Sachgerechte Düngung: 1kg					Mn	20	16.6667
	Zn	4	3.33333	Sachgerechte Düngung: 7 - 10kg Bodendüngung Klasse A					Mo	1	0.833333
	Fe	1	0.833333	Sachgerechte Düngung: 0.5 - 1.5kg/ha Blattdüngung	https://edis.ifas.ufl.edu/publication/HS1208 Chelate fertilization rates range from 0.2 to 1 lb. micronutrient per acre for vegetable production and 0.1–0.5 lb. micronutrient per acre for fruit production.				Zn	10	8.33333
	1 M HCl from 37% HCl	d=	1.1837
	L to prepare	1	0.5	0.25	0.1	0.05
	ml 37% HCl	83.25	41.625	20.8125	8.325	4.1625
	g 37% HCl	98.543	49.2715	24.6358	9.8543	4.92715
	Fertilizers	Repl	Soils	Fert. Rate	Nr pots	ml / pot / week	l / week	Stock (l)	Work (l)	Times
	1	1	1	15	15	50	0.75	1	5	6.66667
	12	3	1	1	36	50	1.8	2	10	5.55556

## Sheet: Nutrient solution Hydroponics
Nutrient Solution Composition: Maize/Sunflower (2018-19) - Full strength solution
Macronutrients
			Molecular-	Amount for			Amount per Kick-Brauckmann pot (ml per 8 l)
	Stock	Chemical	weight	stock solution	conc.	pot#:	11, 12	6	8	5	7	2	3	9	10	4	1
			(g/mol)	(g/L)	M	Stock	Ctrl.	-N	-P	-K	-Ca	-Mg	-S	-Mn	-Zn	-B	-Fe
	A	K2SO4	174.26	87.13	0.5	A	12	12	12	0.3	12	12	0.1	12	12	12	12
	B	Ca(NO3)2.4H2O	236.15	236.15	1	B	16	1	12	8	0.6	12	8	16	16	16	16
	C	MgCl2.6H2O	203.3	203.3	1	C	4	4	4	4	4	0.08	4	4	4	4	4
	D	KH2PO4	136.08	13.608	0.1	D	4.5	6.5	0.652	0.8	6.5	6.5	6.5	4.5	4.5	4.5	4.5
	E	CaCl2.2H20	147.01	73.505	0.5	E	-	20	-	-	-	-	-	-	-	-	-
	F	(NH4)2SO4	132.1	66.05	0.5	F	-	-	-	8	-	-	-	-	-	-	-
	G	CaSO4.2H2O	172.2	1.722	0.01	G	-	-	-	48	-	-	-	-	-	-	-
	H	Ca(H2PO4)2.H2O	252.07	12.6035	0.05	H	-	-	-	6	-	-	-	-	-	-	-
	I	NH4NO3	80.04	80.04	1	I	-	-	-	-	11	-	-	-	-	-	-
	J	KNO3	101.1	101.1	1	J	-	-	-	-	-	-	8	-	-	-	-
						pot#:	11, 12	6	8	5	7	2	3	9	10	4	1
Micronutrients					mM	Stock	Ctrl.	-N	-P	-K	-Ca	-Mg	-S	-Mn	-Zn	-B	-Fe
	K	H3BO3	61.83	0.6183	10	K	8	8	8	8	8	8	8	8	8	-	8
	L	MnCl2.4H20	197.9	0.1979	1	L	8	8	8	8	8	8	8	-	8	8	8
	M	ZnSO4.7H2O	287.55	0.063261	0.22	M	8	8	8	8	8	8	8	8	-	8	8
	N	CuSO4.5H2O	249.71	0.099884	0.4	N	8	8	8	8	8	8	8	8	8	8	8
	O	Na2MoO4.2H2O	241.97	0.0072591	0.03	O	8	8	8	8	8	8	8	8	8	8	8
		Fe-EDTA	367.05	27.5287	75	0	16	16	16	16	16	16	16	16	16	16	-
	P	Fe-EDDHA	416.2	31.215	75	P	16	16	16	16	16	16	16	16	16	16
							25	25	25	25	25	25	25	25	25	25	25
		MES Buffer (+NaOH) pH 6	213.25	272.96 [g/2L]	640		25 first two weeks / 50 second two weeks (check -N, -K, -Ca they may require 75)
									0.75
